# Supplementary material for: Transcriptome profiling of gene expression during immunisation trial against Fasciola hepatica: identification of genes and pathways involved in conferring immunoprotection in a murine model
Source: BMC Infect Dis. 2017 Jan 23;17:94. doi: 10.1186/s12879-017-2205-3 (PMC5259852; doi:10.1186/s12879-017-2205-3)
Supplement: Additional file 5: Table S2. — The table lists the number of genes differentially expressed as a direct result of the immunisation trial. Differential expression has been calculated in each microarray by using the robust microarray analysis algorithm and the significance analysis of microarrays method. Up-regulated genes are shown in red whilst down-regulated are shown in green. Table S3. The Ingenuity Pathway Analysis tool was used for identifying the signalling pathways and their associated-genes differentially expressed by the immunisation trial. Up-regulation is shown in red whilst down-regulation is shown in green. Table S4. Biological functions and their associated genes differentially expressed by the immunisation trial were identified by using the Ingenuity Pathway Analysis tool. Up-regulation is shown in red whilst down-regulation is shown in green. Table S5. Immunisation of mice with a combination of peptides containing T-cell epitopes led to the differential expression of 37 genes (p <0.05; fold change +/− 2). Up-regulation is shown in red whilst down-regulation is shown in green. (XLSX 257 kb) [file 12879_2017_2205_MOESM5_ESM.xlsx]

## Sheet: Table_S2
Supplemental Table 2 The number of genes diferentially expressed as a direct result of the immunisation process is listed. Differential expression has been calculated in each microarray by using the RMA algorithm and the SAM method. Up-regulated genes are shown in red whilst down-regulated genes are shown in green.
Nº	Ensembl ID	d.value	P value	q.value	ratio	Fold change	gen symbol	Description
1	ENSMUSG00000061815	24.8204	2.51267e-05	0.110677	1.17598	1.17598	Rufy4	RUN and FYVE domain containing 4 Gene [Source:MGI Symbol;Acc:MGI:3588214]
2	ENSMUSG00000037826	-23.8825	2.93145e-05	0.110677	0.61438	1.62766	Ppm1k	protein phosphatase 1K (PP2C domain containing) Gene [Source:MGI Symbol;Acc:MGI:2442111]
3	ENSMUSG00000045287	-20.3064	4.18778e-05	0.110677	0.699116	1.43038	Rtn4rl1	reticulon 4 receptor-like 1 Gene [Source:MGI Symbol;Acc:MGI:2661375]
4	ENSMUSG00000051457	-18.9358	5.02534e-05	0.110677	0.777774	1.28572	Spn	sialophorin Gene [Source:MGI Symbol;Acc:MGI:98384]
5	ENSMUSG00000025357	-17.7993	6.28167e-05	0.110677	0.775454	1.28957	Dgka	diacylglycerol kinase, alpha Gene [Source:MGI Symbol;Acc:MGI:102952]
6	ENSMUSG00000037013	-17.757	6.70045e-05	0.110677	0.716205	1.39625	Ss18	synovial sarcoma translocation, Chromosome 18 Gene [Source:MGI Symbol;Acc:MGI:107708]
7	ENSMUSG00000049866	-17.4791	7.538e-05	0.110677	0.831167	1.20313	Arl4c	ADP-ribosylation factor-like 4C Gene [Source:MGI Symbol;Acc:MGI:2445172]
8	ENSMUSG00000066684	16.7255	8.79434e-05	0.110677	1.98656	1.98656	Pilrb1	paired immunoglobin-like type 2 receptor beta 1 Gene [Source:MGI Symbol;Acc:MGI:2450532]
9	ENSMUSG00000048521	-16.7124	9.21312e-05	0.110677	0.748174	1.33659	Cxcr6	chemokine (C-X-C motif) receptor 6 Gene [Source:MGI Symbol;Acc:MGI:1934582]
10	ENSMUSG00000030180	-16.2978	0.000100507	0.110677	0.774855	1.29056	Kdm5a	lysine (K)-specific demethylase 5A Gene [Source:MGI Symbol;Acc:MGI:2136980]
11	ENSMUSG00000048000	-16.1701	0.000104695	0.110677	0.781021	1.28037	Gigyf2	GRB10 interacting GYF protein 2 Gene [Source:MGI Symbol;Acc:MGI:2138584]
12	ENSMUSG00000028514	-15.8162	0.00011307	0.110677	0.776245	1.28825	Usp24	ubiquitin specific peptidase 24 Gene [Source:MGI Symbol;Acc:MGI:1919936]
13	ENSMUSG00000045359	-15.197	0.000138197	0.110677	0.887751	1.12644	AC166252.4
14	ENSMUSG00000004110	-14.4903	0.000146572	0.110677	0.724981	1.37935	Cacna1e	calcium channel, voltage-dependent, R type, alpha 1E subunit Gene [Source:MGI Symbol;Acc:MGI:106217]
15	ENSMUSG00000050310	-14.4534	0.000154948	0.110677	0.787272	1.27021	Rictor	RPTOR independent companion of MTOR, complex 2 Gene [Source:MGI Symbol;Acc:MGI:1926007]
16	ENSMUSG00000002325	-14.3426	0.000159136	0.110677	0.8692	1.15048	Irf9	interferon regulatory factor 9 Gene [Source:MGI Symbol;Acc:MGI:107587]
17	ENSMUSG00000076548	14.3222	0.000163323	0.110677	1.54929	1.54929	AC155844.4
18	ENSMUSG00000020859	-14.3169	0.000167511	0.110677	0.781717	1.27923	Spag9	sperm associated antigen 9 Gene [Source:MGI Symbol;Acc:MGI:1918084]
19	ENSMUSG00000030114	-14.1581	0.000175887	0.110677	0.66737	1.49842	Klrg1	killer cell lectin-like receptor subfamily G, member 1 Gene [Source:MGI Symbol;Acc:MGI:1355294]
20	ENSMUSG00000070709	-14.1264	0.000180075	0.110677	0.865024	1.15604	1700049G17Rik	RIKEN cDNA 1700049G17 gene Gene [Source:MGI Symbol;Acc:MGI:1920680]
21	ENSMUSG00000042298	-14.0422	0.000184262	0.110677	0.835673	1.19664	Ttc19	tetratricopeptide repeat domain 19 Gene [Source:MGI Symbol;Acc:MGI:1920045]
22	ENSMUSG00000045362	-13.8144	0.00018845	0.110677	0.604543	1.65414	Tnfrsf26	tumor necrosis factor receptor superfamily, member 26 Gene [Source:MGI Symbol;Acc:MGI:2651928]
23	ENSMUSG00000031230	-13.751	0.000196826	0.110677	0.959177	1.04256	Fgf16	fibroblast growth factor 16 Gene [Source:MGI Symbol;Acc:MGI:1931627]
24	ENSMUSG00000052331	-13.7343	0.000201013	0.110677	0.720938	1.38708	Ankrd44	ankyrin repeat domain 44 Gene [Source:MGI Symbol;Acc:MGI:3045243]
25	ENSMUSG00000025742	-13.4647	0.000205201	0.110677	0.839484	1.19121	Prps2	phosphoribosyl pyrophosphate synthetase 2 Gene [Source:MGI Symbol;Acc:MGI:97776]
26	ENSMUSG00000000184	-13.4034	0.000209389	0.110677	0.648099	1.54297	Ccnd2	cyclin D2 Gene [Source:MGI Symbol;Acc:MGI:88314]
27	ENSMUSG00000079514	-13.1492	0.000217765	0.110677	0.412283	2.42552	Slc5a3	solute carrier family 5 (inositol transporters), member 3 Gene [Source:MGI Symbol;Acc:MGI:1858226]
28	ENSMUSG00000039294	-12.821	0.000238703	0.110677	0.525874	1.9016	BC017643	Uncharacterized protein C17orf62 homolog [Source:UniProtKB/Swiss-Prot;Acc:Q3TYS2]
29	ENSMUSG00000049672	-12.6953	0.000247079	0.110677	0.906102	1.10363	Zfp161	zinc finger protein 161 Gene [Source:MGI Symbol;Acc:MGI:1195345]
30	ENSMUSG00000029389	-12.6556	0.000251267	0.110677	0.894548	1.11788	Ddx55	DEAD (Asp-Glu-Ala-Asp) box polypeptide 55 Gene [Source:MGI Symbol;Acc:MGI:1915098]
31	ENSMUSG00000025578	-12.6218	0.000255455	0.110677	0.65565	1.5252	Cbx8	chromobox homolog 8 (Drosophila Pc class) Gene [Source:MGI Symbol;Acc:MGI:1353589]
32	ENSMUSG00000055069	-12.254	0.000268018	0.110677	0.742142	1.34745	Rab39	RAB39, member RAS oncogene family Gene [Source:MGI Symbol;Acc:MGI:2442855]
33	ENSMUSG00000075583	12.2179	0.000272206	0.110677	4.04269	4.04269	AC110211.1	Putative uncharacterized protein [Source:UniProtKB/TrEMBL;Acc:Q3U256]
34	ENSMUSG00000024399	-12.1937	0.000280581	0.110677	0.694839	1.43918	Ltb	lymphotoxin B Gene [Source:MGI Symbol;Acc:MGI:104796]
35	ENSMUSG00000023927	-12.1287	0.000284769	0.110677	0.714607	1.39937	Satb1	special AT-rich sequence binding protein 1 Gene [Source:MGI Symbol;Acc:MGI:105084]
36	ENSMUSG00000043308	-12.033	0.000288957	0.110677	0.928541	1.07696	V1rg6	vomeronasal 1 receptor, G6 Gene [Source:MGI Symbol;Acc:MGI:2159645]
37	ENSMUSG00000030089	12.0087	0.000293145	0.110677	1.23132	1.23132	Slc41a3	solute carrier family 41, member 3 Gene [Source:MGI Symbol;Acc:MGI:1918949]
38	ENSMUSG00000042743	11.9677	0.000305708	0.110677	1.06575	1.06575	Sgtb	small glutamine-rich tetratricopeptide repeat (TPR)-containing, beta Gene [Source:MGI Symbol;Acc:MGI:2444615]
39	ENSMUSG00000037029	-11.9297	0.000314084	0.110677	0.811936	1.23162	Zfp146	zinc finger protein 146 Gene [Source:MGI Symbol;Acc:MGI:1347092]
40	ENSMUSG00000056167	-11.9181	0.000318271	0.110677	0.786402	1.27161	Cnot10	CCR4-NOT transcription complex, subunit 10 Gene [Source:MGI Symbol;Acc:MGI:1926143]
41	ENSMUSG00000040389	-11.9108	0.000326647	0.110677	0.656454	1.52334	Wdr47	WD repeat domain 47 Gene [Source:MGI Symbol;Acc:MGI:2139593]
42	ENSMUSG00000026180	11.6753	0.00033921	0.110677	3.40178	3.40178	Cxcr2	chemokine (C-X-C motif) receptor 2 Gene [Source:MGI Symbol;Acc:MGI:105303]
43	ENSMUSG00000006398	11.6258	0.000347586	0.110677	1.82444	1.82444	Cdc20	cell division cycle 20 homolog (S. cerevisiae) Gene [Source:MGI Symbol;Acc:MGI:1859866]
44	ENSMUSG00000086502	-11.5755	0.000355961	0.110677	0.808137	1.23741	AC136146.1
45	ENSMUSG00000074861	-11.5298	0.000360149	0.110677	0.839865	1.19067	1810034E14Rik	RIKEN cDNA 1810034E14 gene Gene [Source:MGI Symbol;Acc:MGI:1913753]
46	ENSMUSG00000075033	-11.5094	0.000364337	0.110677	0.730101	1.36967	AC165151.1
47	ENSMUSG00000032611	-11.4539	0.000372712	0.110677	0.79089	1.2644	1700102P08Rik	RIKEN cDNA 1700102P08 gene Gene [Source:MGI Symbol;Acc:MGI:2148248]
48	ENSMUSG00000057706	-11.4358	0.0003769	0.110677	0.562865	1.77662	Mex3b	mex3 homolog B (C. elegans) Gene [Source:MGI Symbol;Acc:MGI:1918252]
49	ENSMUSG00000079737	-11.3711	0.000389464	0.110677	0.612719	1.63207	3110001I22Rik	RIKEN cDNA 3110001I22 gene Gene [Source:MGI Symbol;Acc:MGI:1913848]
50	ENSMUSG00000039701	-11.3349	0.000393651	0.110677	0.698669	1.43129	Usp53	ubiquitin specific peptidase 53 Gene [Source:MGI Symbol;Acc:MGI:2139607]
51	ENSMUSG00000003418	-11.3186	0.000397839	0.110677	0.73326	1.36377	St8sia6	ST8 alpha-N-acetyl-neuraminide alpha-2,8-sialyltransferase 6 Gene [Source:MGI Symbol;Acc:MGI:2386797]
52	ENSMUSG00000020258	-11.1319	0.00041459	0.110677	0.864007	1.1574	Glyctk	glycerate kinase Gene [Source:MGI Symbol;Acc:MGI:2444085]
53	ENSMUSG00000026473	11.1308	0.000418778	0.110677	1.22444	1.22444	Glul	glutamate-ammonia ligase (glutamine synthetase) Gene [Source:MGI Symbol;Acc:MGI:95739]
54	ENSMUSG00000030616	-11.1122	0.000422966	0.110677	0.751524	1.33063	Sytl2	synaptotagmin-like 2 Gene [Source:MGI Symbol;Acc:MGI:1933366]
55	ENSMUSG00000033004	-11.1047	0.000427154	0.110677	0.715704	1.39722	Mycbp2	MYC binding protein 2 Gene [Source:MGI Symbol;Acc:MGI:2179432]
56	ENSMUSG00000080737	11.0842	0.000431341	0.110677	1.15928	1.15928	BX571789.1
57	ENSMUSG00000033760	-10.9231	0.00045228	0.110677	0.736186	1.35835	Rbm4b	RNA binding motif protein 4B Gene [Source:MGI Symbol;Acc:MGI:1913954]
58	ENSMUSG00000072501	-10.9028	0.000456468	0.110677	0.805577	1.24135	Phf20l1	PHD finger protein 20-like 1 Gene [Source:MGI Symbol;Acc:MGI:2444412]
59	ENSMUSG00000072585	10.9006	0.000460656	0.110677	1.04696	1.04696	AC123665.1
60	ENSMUSG00000042742	-10.8472	0.000469031	0.110677	0.71766	1.39342	AC139884.2	RIKEN cDNA B630005N14 gene (B630005N14Rik), mRNA [Source:RefSeq DNA;Acc:NM_175312]
61	ENSMUSG00000029416	-10.8223	0.000473219	0.110677	0.554321	1.80401	Slc15a4	solute carrier family 15, member 4 Gene [Source:MGI Symbol;Acc:MGI:2140796]
62	ENSMUSG00000015355	-10.7911	0.000477407	0.110677	0.815688	1.22596	Cd48	CD48 antigen Gene [Source:MGI Symbol;Acc:MGI:88339]
63	ENSMUSG00000014177	-10.7851	0.000481595	0.110677	0.720952	1.38706	Fam18b	family with sequence similarity 18, member B Gene [Source:MGI Symbol;Acc:MGI:1914760]
64	ENSMUSG00000021411	-10.7489	0.000485782	0.110677	0.624419	1.60149	1300014I06Rik	RIKEN cDNA 1300014I06 gene Gene [Source:MGI Symbol;Acc:MGI:1914145]
65	ENSMUSG00000024063	-10.7079	0.000494158	0.110677	0.741387	1.34882	Lbh	limb-bud and heart Gene [Source:MGI Symbol;Acc:MGI:1925139]
66	ENSMUSG00000026696	-10.7011	0.000498346	0.110677	0.767126	1.30357	Vamp4	vesicle-associated membrane protein 4 Gene [Source:MGI Symbol;Acc:MGI:1858730]
67	ENSMUSG00000027552	-10.6589	0.000506721	0.110677	0.760245	1.31537	E2f5	E2F transcription factor 5 Gene [Source:MGI Symbol;Acc:MGI:105091]
68	ENSMUSG00000074280	10.6575	0.000510909	0.110677	1.27845	1.27845	AC125321.1
69	ENSMUSG00000041720	-10.6487	0.000515097	0.110677	0.767968	1.30214	Pi4ka	phosphatidylinositol 4-kinase, catalytic, alpha polypeptide Gene [Source:MGI Symbol;Acc:MGI:2448506]
70	ENSMUSG00000048251	-10.6404	0.000519285	0.110677	0.642665	1.55602	Bcl11b	B-cell leukemia/lymphoma 11B Gene [Source:MGI Symbol;Acc:MGI:1929913]
71	ENSMUSG00000044308	-10.5486	0.000523473	0.110677	0.860178	1.16255	Ubr3	ubiquitin protein ligase E3 component n-recognin 3 Gene [Source:MGI Symbol;Acc:MGI:1861100]
72	ENSMUSG00000020956	10.5083	0.000540224	0.110677	1.19702	1.19702	6530401N04Rik	RIKEN cDNA 6530401N04 gene Gene [Source:MGI Symbol;Acc:MGI:1923485]
73	ENSMUSG00000076770	-10.4623	0.000552787	0.110677	0.79783	1.2534	AC126250.8	TRAV8D-1 Fragment [Source:UniProtKB/TrEMBL;Acc:Q5R1H8]
74	ENSMUSG00000073557	-10.4179	0.00056535	0.110677	0.853278	1.17195	Ppp1r12b	protein phosphatase 1, regulatory (inhibitor) subunit 12B Gene [Source:MGI Symbol;Acc:MGI:1916417]
75	ENSMUSG00000047473	-10.3836	0.000569538	0.110677	0.900661	1.1103	Zfp30	zinc finger protein 30 Gene [Source:MGI Symbol;Acc:MGI:99178]
76	ENSMUSG00000007891	10.2885	0.000586289	0.110677	1.34533	1.34533	Ctsd	cathepsin D Gene [Source:MGI Symbol;Acc:MGI:88562]
77	ENSMUSG00000045551	10.2454	0.000594665	0.110677	3.24633	3.24633	Fpr1	formyl peptide receptor 1 Gene [Source:MGI Symbol;Acc:MGI:107443]
78	ENSMUSG00000029449	-10.2429	0.000598853	0.110677	0.57889	1.72744	Rhof	ras homolog gene family, member f Gene [Source:MGI Symbol;Acc:MGI:1345629]
79	ENSMUSG00000042462	10.205	0.00060304	0.110677	1.19112	1.19112	Dctpp1	dCTP pyrophosphatase 1 Gene [Source:MGI Symbol;Acc:MGI:1913672]
80	ENSMUSG00000063052	10.2038	0.000607228	0.110677	1.41696	1.41696	Lrrc40	leucine rich repeat containing 40 Gene [Source:MGI Symbol;Acc:MGI:1914394]
81	ENSMUSG00000039634	-10.1446	0.000619791	0.110677	0.777645	1.28593	Zfp189	zinc finger protein 189 Gene [Source:MGI Symbol;Acc:MGI:2444707]
82	ENSMUSG00000030276	-10.1408	0.000623979	0.110677	0.694716	1.43944	Ttll3	tubulin tyrosine ligase-like family, member 3 Gene [Source:MGI Symbol;Acc:MGI:2141418]
83	ENSMUSG00000026617	-10.1295	0.000632355	0.110677	0.636359	1.57144	Bpnt1	bisphosphate 3'-nucleotidase 1 Gene [Source:MGI Symbol;Acc:MGI:1338800]
84	ENSMUSG00000022696	-10.0726	0.000644918	0.110677	0.646002	1.54798	Sidt1	SID1 transmembrane family, member 1 Gene [Source:MGI Symbol;Acc:MGI:2443155]
85	ENSMUSG00000022434	-10.0707	0.000649106	0.110677	0.810047	1.2345	Fam118a	family with sequence similarity 118, member A Gene [Source:MGI Symbol;Acc:MGI:1920475]
86	ENSMUSG00000037263	10.0562	0.000653294	0.110677	1.35913	1.35913	1700055N04Rik	RIKEN cDNA 1700055N04 gene Gene [Source:MGI Symbol;Acc:MGI:1920708]
87	ENSMUSG00000019820	-9.97017	0.00067842	0.110677	0.649706	1.53916	Utrn	utrophin Gene [Source:MGI Symbol;Acc:MGI:104631]
88	ENSMUSG00000056481	9.87191	0.000703547	0.110677	1.13615	1.13615	Cd248	CD248 antigen, endosialin Gene [Source:MGI Symbol;Acc:MGI:1917695]
89	ENSMUSG00000030871	-9.86557	0.000707735	0.110677	0.765869	1.30571	Ears2	glutamyl-tRNA synthetase 2 (mitochondrial)(putative) Gene [Source:MGI Symbol;Acc:MGI:1914667]
90	ENSMUSG00000024451	9.83181	0.00071611	0.110677	1.55178	1.55178	Arap3	ArfGAP with RhoGAP domain, ankyrin repeat and PH domain 3 Gene [Source:MGI Symbol;Acc:MGI:2147274]
91	ENSMUSG00000048148	9.82265	0.000720298	0.110677	1.12027	1.12027	Nwd1	NACHT and WD repeat domain containing 1 Gene [Source:MGI Symbol;Acc:MGI:2442268]
92	ENSMUSG00000027207	-9.78633	0.000724486	0.110677	0.774828	1.29061	Galk2	galactokinase 2 Gene [Source:MGI Symbol;Acc:MGI:1917226]
93	ENSMUSG00000042121	-9.78103	0.000732862	0.110677	0.831983	1.20195	Ssh1	slingshot homolog 1 (Drosophila) Gene [Source:MGI Symbol;Acc:MGI:2686240]
94	ENSMUSG00000067649	-9.72753	0.000741237	0.110677	0.978468	1.02201	Mageb18	melanoma antigen family B, 18 Gene [Source:MGI Symbol;Acc:MGI:3045344]
95	ENSMUSG00000062232	-9.69769	0.000745425	0.110677	0.694651	1.43957	Rapgef2	Rap guanine nucleotide exchange factor (GEF) 2 Gene [Source:MGI Symbol;Acc:MGI:2659071]
96	ENSMUSG00000027340	-9.6826	0.000757988	0.110677	0.779818	1.28235	Slc23a2	solute carrier family 23 (nucleobase transporters), member 2 Gene [Source:MGI Symbol;Acc:MGI:1859682]
97	ENSMUSG00000021182	-9.65673	0.000762176	0.110677	0.740477	1.35048	Ccdc88c	coiled-coil domain containing 88C Gene [Source:MGI Symbol;Acc:MGI:1915589]
98	ENSMUSG00000022914	-9.64991	0.000766364	0.110677	0.671925	1.48826	Brwd1	bromodomain and WD repeat domain containing 1 Gene [Source:MGI Symbol;Acc:MGI:1890651]
99	ENSMUSG00000005696	-9.63982	0.000770552	0.110677	0.700455	1.42764	Sh2d1a	SH2 domain protein 1A Gene [Source:MGI Symbol;Acc:MGI:1328352]
100	ENSMUSG00000025492	9.63579	0.000778927	0.110677	2.03361	2.03361	Ifitm3	interferon induced transmembrane protein 3 Gene [Source:MGI Symbol;Acc:MGI:1913391]
101	ENSMUSG00000050239	9.61654	0.000783115	0.110677	1.09894	1.09894	Krtap24-1	keratin associated protein 24-1 Gene [Source:MGI Symbol;Acc:MGI:2685158]
102	ENSMUSG00000057738	-9.5754	0.000787303	0.110677	0.721054	1.38686	Spna2	spectrin alpha 2 Gene [Source:MGI Symbol;Acc:MGI:98386]
103	ENSMUSG00000073603	-9.56318	0.00079149	0.110677	0.69647	1.43581	AC121821.3
104	ENSMUSG00000037533	-9.56265	0.000795678	0.110677	0.838142	1.19311	Rapgef6	Rap guanine nucleotide exchange factor (GEF) 6 Gene [Source:MGI Symbol;Acc:MGI:2384761]
105	ENSMUSG00000022679	9.54872	0.000799866	0.110677	1.26485	1.26485	Mpv17l	Mpv17 transgene, kidney disease mutant-like Gene [Source:MGI Symbol;Acc:MGI:2135951]
106	ENSMUSG00000084413	9.52287	0.000808242	0.110677	1.16563	1.16563	AL627070.2
107	ENSMUSG00000073471	9.50892	0.000812429	0.110677	1.21228	1.21228	Rsph3a	radial spoke 3A homolog (Chlamydomonas) Gene [Source:MGI Symbol;Acc:MGI:1914082]
108	ENSMUSG00000036151	-9.50706	0.000816617	0.110677	0.861903	1.16022	Tm6sf2	transmembrane 6 superfamily member 2 Gene [Source:MGI Symbol;Acc:MGI:1933210]
109	ENSMUSG00000060671	-9.49171	0.000820805	0.110677	0.613175	1.63085	Atp8b2	ATPase, class I, type 8B, member 2 Gene [Source:MGI Symbol;Acc:MGI:1859660]
110	ENSMUSG00000073058	-9.47894	0.000824993	0.110677	0.938097	1.06599	AC111030.1	Putative uncharacterized protein [Source:UniProtKB/TrEMBL;Acc:Q3UWJ4]
111	ENSMUSG00000036853	-9.47054	0.00082918	0.110677	0.641162	1.55967	Mcoln3	mucolipin 3 Gene [Source:MGI Symbol;Acc:MGI:1890500]
112	ENSMUSG00000025044	9.41551	0.000841744	0.110677	1.63758	1.63758	Msr1	macrophage scavenger receptor 1 Gene [Source:MGI Symbol;Acc:MGI:98257]
113	ENSMUSG00000028410	-9.40249	0.000854307	0.110677	0.339683	2.94392	Dnaja1	DnaJ (Hsp40) homolog, subfamily A, member 1 Gene [Source:MGI Symbol;Acc:MGI:1270129]
114	ENSMUSG00000017376	-9.3996	0.000858495	0.110677	0.717531	1.39367	Nlk	nemo like kinase Gene [Source:MGI Symbol;Acc:MGI:1201387]
115	ENSMUSG00000020651	9.34089	0.000862683	0.110677	1.04028	1.04028	Slc26a4	solute carrier family 26, member 4 Gene [Source:MGI Symbol;Acc:MGI:1346029]
116	ENSMUSG00000066682	9.28979	0.00086687	0.110677	2.15395	2.15395	Pilrb2	paired immunoglobin-like type 2 receptor beta 2 Gene [Source:MGI Symbol;Acc:MGI:2450535]
117	ENSMUSG00000029136	9.27955	0.000871058	0.110677	1.11331	1.11331	Rbks	ribokinase Gene [Source:MGI Symbol;Acc:MGI:1918586]
118	ENSMUSG00000030361	-9.25891	0.000883622	0.110677	0.728704	1.3723	Klrb1a	killer cell lectin-like receptor subfamily B member 1A Gene [Source:MGI Symbol;Acc:MGI:107540]
119	ENSMUSG00000036568	-9.25222	0.000887809	0.110677	0.85181	1.17397	BC032203	Uncharacterized protein KIAA0240 [Source:UniProtKB/Swiss-Prot;Acc:Q8CHH5]
120	ENSMUSG00000010154	9.2396	0.000891997	0.110677	1.07191	1.07191	Spire2	spire homolog 2 (Drosophila) Gene [Source:MGI Symbol;Acc:MGI:2446256]
121	ENSMUSG00000070738	-9.21732	0.000900373	0.110677	0.780187	1.28174	Dgkd	diacylglycerol kinase, delta Gene [Source:MGI Symbol;Acc:MGI:2138334]
122	ENSMUSG00000019866	-9.21635	0.00090456	0.110677	0.737631	1.35569	Aim1	absent in melanoma 1 Gene [Source:MGI Symbol;Acc:MGI:109544]
123	ENSMUSG00000078667	-9.21548	0.000908748	0.110677	0.651855	1.53408	1700094D03Rik	RIKEN cDNA 1700094D03 gene Gene [Source:MGI Symbol;Acc:MGI:1920795]
124	ENSMUSG00000045751	9.21361	0.000912936	0.110677	1.4254	1.4254	F730047E07Rik	RIKEN cDNA F730047E07 gene Gene [Source:MGI Symbol;Acc:MGI:2684980]
125	ENSMUSG00000038240	-9.2017	0.000917124	0.110677	0.916173	1.0915	Pdss2	prenyl (solanesyl) diphosphate synthase, subunit 2 Gene [Source:MGI Symbol;Acc:MGI:1918615]
126	ENSMUSG00000021400	-9.17371	0.000925499	0.110677	0.845466	1.18278	Wrnip1	Werner helicase interacting protein 1 Gene [Source:MGI Symbol;Acc:MGI:1926153]
127	ENSMUSG00000037523	-9.09271	0.000950626	0.110677	0.590257	1.69418	Mavs	mitochondrial antiviral signaling protein Gene [Source:MGI Symbol;Acc:MGI:2444773]
128	ENSMUSG00000018899	-9.09079	0.000954814	0.110677	0.720845	1.38726	Irf1	interferon regulatory factor 1 Gene [Source:MGI Symbol;Acc:MGI:96590]
129	ENSMUSG00000021240	-9.08126	0.000959002	0.110677	0.919583	1.08745	Abcd4	ATP-binding cassette, sub-family D (ALD), member 4 Gene [Source:MGI Symbol;Acc:MGI:1349217]
130	ENSMUSG00000056821	-9.0463	0.000975753	0.110677	0.816853	1.22421	1700028I16Rik	RIKEN cDNA 1700028I16 gene Gene [Source:MGI Symbol;Acc:MGI:1917253]
131	ENSMUSG00000062609	-9.0452	0.000979941	0.110677	0.952997	1.04932	Kcnj15	potassium inwardly-rectifying channel, subfamily J, member 15 Gene [Source:MGI Symbol;Acc:MGI:1310000]
132	ENSMUSG00000061666	9.02321	0.000988316	0.110677	1.63092	1.63092	Gdpd1	glycerophosphodiester phosphodiesterase domain containing 1 Gene [Source:MGI Symbol;Acc:MGI:1913819]
133	ENSMUSG00000074802	8.99474	0.00100507	0.110677	1.71851	1.71851	Gas2l3	growth arrest-specific 2 like 3 Gene [Source:MGI Symbol;Acc:MGI:1918780]
134	ENSMUSG00000033285	-8.98532	0.00100925	0.110677	0.766128	1.30526	Wdr3	WD repeat domain 3 Gene [Source:MGI Symbol;Acc:MGI:2443143]
135	ENSMUSG00000020288	-8.97578	0.00101344	0.110677	0.4342	2.30308	Ahsa2	AHA1, activator of heat shock protein ATPase homolog 2 (yeast) Gene [Source:MGI Symbol;Acc:MGI:1916133]
136	ENSMUSG00000040952	-8.96098	0.00102182	0.110677	0.778673	1.28424	Rps19	ribosomal protein S19 Gene [Source:MGI Symbol;Acc:MGI:1333780]
137	ENSMUSG00000061894	-8.92338	0.00103019	0.110677	0.748716	1.33562	Zscan20	zinc finger and SCAN domains 20 Gene [Source:MGI Symbol;Acc:MGI:2679268]
138	ENSMUSG00000055700	-8.90707	0.00103857	0.110677	0.938903	1.06507	RP23-166N12.1
139	ENSMUSG00000044864	-8.88551	0.00105532	0.110677	0.846771	1.18096	Ankrd50	ankyrin repeat domain 50 Gene [Source:MGI Symbol;Acc:MGI:2139777]
140	ENSMUSG00000031697	8.87052	0.00106788	0.110677	1.38973	1.38973	Orc6l	origin recognition complex, subunit 6-like (S. cerevisiae) Gene [Source:MGI Symbol;Acc:MGI:1929285]
141	ENSMUSG00000024350	-8.85525	0.00107626	0.110677	0.738319	1.35443	Dnajc18	DnaJ (Hsp40) homolog, subfamily C, member 18 Gene [Source:MGI Symbol;Acc:MGI:1923844]
142	ENSMUSG00000028053	-8.84818	0.00108464	0.110677	0.755819	1.32307	Ash1l	ash1 (absent, small, or homeotic)-like (Drosophila) Gene [Source:MGI Symbol;Acc:MGI:2183158]
143	ENSMUSG00000021288	-8.83915	0.00108882	0.110677	0.818241	1.22213	Klc1	kinesin light chain 1 Gene [Source:MGI Symbol;Acc:MGI:107978]
144	ENSMUSG00000030187	8.82731	0.0010972	0.110677	1.31674	1.31674	Klra2	killer cell lectin-like receptor, subfamily A, member 2 Gene [Source:MGI Symbol;Acc:MGI:101906]
145	ENSMUSG00000022228	-8.82547	0.00110139	0.110677	0.716687	1.39531	Zfp187	zinc finger protein 187 Gene [Source:MGI Symbol;Acc:MGI:3531417]
146	ENSMUSG00000030790	-8.82084	0.00110557	0.110677	0.813599	1.22911	Adm	adrenomedullin Gene [Source:MGI Symbol;Acc:MGI:108058]
147	ENSMUSG00000076501	8.82011	0.00110976	0.110677	1.23025	1.23025	AC124758.2
148	ENSMUSG00000076824	-8.80805	0.00111814	0.110677	0.902325	1.10825	X76971	TRADV14D-3 Fragment [Source:UniProtKB/TrEMBL;Acc:Q5R1E9]
149	ENSMUSG00000060703	8.80089	0.00112233	0.110677	1.43449	1.43449	Cd302	CD302 antigen Gene [Source:MGI Symbol;Acc:MGI:1913455]
150	ENSMUSG00000072421	8.7995	0.00112651	0.110677	1.69768	1.69768	AC126673.1
151	ENSMUSG00000073861	-8.79786	0.0011307	0.110677	0.658465	1.51868	AC104918.2	Putative uncharacterized protein [Source:UniProtKB/TrEMBL;Acc:Q3UU31]
152	ENSMUSG00000006599	-8.79054	0.00113489	0.110677	0.862604	1.15928	Gtf2h1	general transcription factor II H, polypeptide 1 Gene [Source:MGI Symbol;Acc:MGI:1277216]
153	ENSMUSG00000031644	-8.78173	0.00114326	0.110677	0.814649	1.22752	Nek1	NIMA (never in mitosis gene a)-related expressed kinase 1 Gene [Source:MGI Symbol;Acc:MGI:97303]
154	ENSMUSG00000030102	-8.75547	0.0011642	0.110677	0.730363	1.36918	Itpr1	inositol 1,4,5-triphosphate receptor 1 Gene [Source:MGI Symbol;Acc:MGI:96623]
155	ENSMUSG00000022401	-8.7515	0.00116839	0.110677	0.788889	1.26761	Xpnpep3	X-prolyl aminopeptidase (aminopeptidase P) 3, putative Gene [Source:MGI Symbol;Acc:MGI:2445217]
156	ENSMUSG00000034218	-8.74679	0.00117258	0.110677	0.70166	1.42519	Atm	ataxia telangiectasia mutated homolog (human) Gene [Source:MGI Symbol;Acc:MGI:107202]
157	ENSMUSG00000051166	-8.74534	0.00117677	0.110677	0.835287	1.19719	Eml5	echinoderm microtubule associated protein like 5 Gene [Source:MGI Symbol;Acc:MGI:2442513]
158	ENSMUSG00000030760	8.74471	0.00118095	0.110677	1.71502	1.71502	Acer3	alkaline ceramidase 3 Gene [Source:MGI Symbol;Acc:MGI:1913440]
159	ENSMUSG00000030144	8.74453	0.00118514	0.110677	2.43206	2.43206	Clec4d	C-type lectin domain family 4, member d Gene [Source:MGI Symbol;Acc:MGI:1298389]
160	ENSMUSG00000064064	-8.74293	0.00118933	0.110677	0.783576	1.2762	AC123838.1	predicted gene 1943 (Gm1943), non-coding RNA [Source:RefSeq DNA;Acc:NR_002928]
161	ENSMUSG00000025237	-8.73332	0.00119352	0.110677	0.732656	1.3649	Parp6	poly (ADP-ribose) polymerase family, member 6 Gene [Source:MGI Symbol;Acc:MGI:1914537]
162	ENSMUSG00000001281	-8.72964	0.00119771	0.110677	0.714508	1.39957	Itgb7	integrin beta 7 Gene [Source:MGI Symbol;Acc:MGI:96616]
163	ENSMUSG00000046442	-8.72725	0.00120189	0.110677	0.862436	1.15951	Ppm1e	protein phosphatase 1E (PP2C domain containing) Gene [Source:MGI Symbol;Acc:MGI:2444096]
164	ENSMUSG00000026158	8.72431	0.00120608	0.110677	1.83402	1.83402	Ogfrl1	opioid growth factor receptor-like 1 Gene [Source:MGI Symbol;Acc:MGI:1917405]
165	ENSMUSG00000027189	-8.72226	0.00121027	0.110677	0.844912	1.18356	Trim44	tripartite motif-containing 44 Gene [Source:MGI Symbol;Acc:MGI:1931835]
166	ENSMUSG00000040481	-8.71615	0.00121864	0.110677	0.776485	1.28785	Bptf	bromodomain PHD finger transcription factor Gene [Source:MGI Symbol;Acc:MGI:2444008]
167	ENSMUSG00000036887	8.69889	0.00123121	0.110677	1.65073	1.65073	C1qa	complement component 1, q subcomponent, alpha polypeptide Gene [Source:MGI Symbol;Acc:MGI:88223]
168	ENSMUSG00000014633	8.69856	0.0012354	0.110677	1.24785	1.24785	2310061C15Rik	RIKEN cDNA 2310061C15 gene Gene [Source:MGI Symbol;Acc:MGI:1913781]
169	ENSMUSG00000040687	-8.69774	0.00123958	0.110677	0.74686	1.33894	Madd	MAP-kinase activating death domain Gene [Source:MGI Symbol;Acc:MGI:2444672]
170	ENSMUSG00000062593	8.69635	0.00124377	0.110677	3.16757	3.16757	Gp49a	glycoprotein 49 A Gene [Source:MGI Symbol;Acc:MGI:102702]
171	ENSMUSG00000028314	-8.6818	0.00125633	0.110677	0.951818	1.05062	4930547C10Rik	RIKEN cDNA 4930547C10 gene Gene [Source:MGI Symbol;Acc:MGI:1915524]
172	ENSMUSG00000066643	8.68074	0.00126052	0.110677	1.18534	1.18534	Wdr35	WD repeat domain 35 Gene [Source:MGI Symbol;Acc:MGI:1921932]
173	ENSMUSG00000032739	8.66094	0.00126471	0.110677	3.95554	3.95554	Pram1	PML-RAR alpha-regulated adaptor molecule 1 Gene [Source:MGI Symbol;Acc:MGI:3576625]
174	ENSMUSG00000031360	-8.65246	0.00127309	0.110677	0.734213	1.362	Ctps2	cytidine 5'-triphosphate synthase 2 Gene [Source:MGI Symbol;Acc:MGI:1933185]
175	ENSMUSG00000000028	8.64904	0.00127727	0.110677	1.47314	1.47314	Cdc45l	cell division cycle 45 homolog (S. cerevisiae)-like Gene [Source:MGI Symbol;Acc:MGI:1338073]
176	ENSMUSG00000025085	-8.6427	0.00128565	0.110677	0.782966	1.27719	Ablim1	actin-binding LIM protein 1 Gene [Source:MGI Symbol;Acc:MGI:1194500]
177	ENSMUSG00000003847	-8.63258	0.00128984	0.110677	0.722658	1.38378	Nfat5	nuclear factor of activated T-cells 5 Gene [Source:MGI Symbol;Acc:MGI:1859333]
178	ENSMUSG00000000732	-8.6305	0.00129402	0.110677	0.787712	1.2695	Icosl	icos ligand Gene [Source:MGI Symbol;Acc:MGI:1354701]
179	ENSMUSG00000025372	-8.62878	0.00129821	0.110677	0.707491	1.41345	Baiap2	brain-specific angiogenesis inhibitor 1-associated protein 2 Gene [Source:MGI Symbol;Acc:MGI:2137336]
180	ENSMUSG00000035448	8.62525	0.00130659	0.110677	1.65494	1.65494	Ccr3	chemokine (C-C motif) receptor 3 Gene [Source:MGI Symbol;Acc:MGI:104616]
181	ENSMUSG00000024742	8.60912	0.00131496	0.110677	1.49229	1.49229	Fen1	flap structure specific endonuclease 1 Gene [Source:MGI Symbol;Acc:MGI:102779]
182	ENSMUSG00000028149	-8.57603	0.00132334	0.110677	0.75575	1.32319	Rap1gds1	RAP1, GTP-GDP dissociation stimulator 1 Gene [Source:MGI Symbol;Acc:MGI:2385189]
183	ENSMUSG00000006920	-8.56406	0.00134428	0.110677	0.864361	1.15692	Ezh1	enhancer of zeste homolog 1 (Drosophila) Gene [Source:MGI Symbol;Acc:MGI:1097695]
184	ENSMUSG00000028062	-8.53163	0.00136103	0.110677	0.895154	1.11713	Robld3	roadblock domain containing 3 Gene [Source:MGI Symbol;Acc:MGI:1932697]
185	ENSMUSG00000073707	-8.52147	0.0013694	0.110677	0.738233	1.35459	D1Ertd448e	Putative uncharacterized protein [Source:UniProtKB/TrEMBL;Acc:Q3UEB9]
186	ENSMUSG00000044037	-8.51398	0.00137778	0.110677	0.628865	1.59017	Als2cl	ALS2 C-terminal like Gene [Source:MGI Symbol;Acc:MGI:2447532]
187	ENSMUSG00000028952	-8.50224	0.00138616	0.110677	0.78312	1.27694	Zbtb48	zinc finger and BTB domain containing 48 Gene [Source:MGI Symbol;Acc:MGI:2140248]
188	ENSMUSG00000015568	8.50082	0.00139034	0.110677	1.65793	1.65793	Lpl	lipoprotein lipase Gene [Source:MGI Symbol;Acc:MGI:96820]
189	ENSMUSG00000024011	8.46883	0.00140709	0.110677	1.52406	1.52406	Pi16	peptidase inhibitor 16 Gene [Source:MGI Symbol;Acc:MGI:1921366]
190	ENSMUSG00000030872	-8.46733	0.00141128	0.110677	0.763444	1.30985	Gga2	golgi associated, gamma adaptin ear containing, ARF binding protein 2 Gene [Source:MGI Symbol;Acc:MGI:1921355]
191	ENSMUSG00000031132	-8.44862	0.00141547	0.110677	0.574755	1.73987	Cd40lg	CD40 ligand Gene [Source:MGI Symbol;Acc:MGI:88337]
192	ENSMUSG00000056121	8.4359	0.00142385	0.110677	1.08542	1.08542	Fez2	fasciculation and elongation protein zeta 2 (zygin II) Gene [Source:MGI Symbol;Acc:MGI:2675856]
193	ENSMUSG00000055493	8.43496	0.00142803	0.110677	1.11189	1.11189	Epm2a	epilepsy, progressive myoclonic epilepsy, type 2 gene alpha Gene [Source:MGI Symbol;Acc:MGI:1341085]
194	ENSMUSG00000039428	-8.42974	0.00143222	0.110677	0.789428	1.26674	Tmem135	transmembrane protein 135 Gene [Source:MGI Symbol;Acc:MGI:1920009]
195	ENSMUSG00000067653	-8.38868	0.00144478	0.110677	0.689818	1.44966	Ankrd23	ankyrin repeat domain 23 Gene [Source:MGI Symbol;Acc:MGI:1925571]
196	ENSMUSG00000041560	-8.38867	0.00144897	0.110677	0.902565	1.10795	Gltscr2	glioma tumor suppressor candidate region gene 2 Gene [Source:MGI Symbol;Acc:MGI:2154441]
197	ENSMUSG00000006675	-8.38498	0.00145316	0.110677	0.931593	1.07343	P4htm	prolyl 4-hydroxylase, transmembrane (endoplasmic reticulum) Gene [Source:MGI Symbol;Acc:MGI:1921693]
198	ENSMUSG00000056742	-8.37687	0.00146154	0.110677	0.442734	2.25869	AC124417.1	Putative uncharacterized protein [Source:UniProtKB/TrEMBL;Acc:Q8C3Z5]
199	ENSMUSG00000041264	-8.36929	0.00146572	0.110677	0.552908	1.80862	Uspl1	ubiquitin specific peptidase like 1 Gene [Source:MGI Symbol;Acc:MGI:2442342]
200	ENSMUSG00000020220	-8.34709	0.00148247	0.110677	0.853362	1.17184	Vps13d	vacuolar protein sorting 13 D (yeast) Gene [Source:MGI Symbol;Acc:MGI:2448530]
201	ENSMUSG00000064682	8.33424	0.00148666	0.110677	1.52945	1.52945	U2	U2 spliceosomal RNA [Source:RFAM;Acc:RF00004]
202	ENSMUSG00000060301	-8.33261	0.00149085	0.110677	0.679581	1.47149	2610008E11Rik	RIKEN cDNA 2610008E11 gene Gene [Source:MGI Symbol;Acc:MGI:1919378]
203	ENSMUSG00000028560	8.31119	0.00149923	0.110677	1.28213	1.28213	Usp1	ubiquitin specific peptidase 1 Gene [Source:MGI Symbol;Acc:MGI:2385198]
204	ENSMUSG00000025764	-8.29759	0.0015076	0.110677	0.838251	1.19296	Phf17	PHD finger protein 17 Gene [Source:MGI Symbol;Acc:MGI:1925835]
205	ENSMUSG00000037999	-8.24205	0.00153692	0.110677	0.738468	1.35415	Arap2	ArfGAP with RhoGAP domain, ankyrin repeat and PH domain 2 Gene [Source:MGI Symbol;Acc:MGI:2684416]
206	ENSMUSG00000037573	-8.24176	0.0015411	0.110677	0.683365	1.46335	Tob1	transducer of ErbB-2.1 Gene [Source:MGI Symbol;Acc:MGI:1349721]
207	ENSMUSG00000002661	-8.23598	0.00154948	0.110677	0.775866	1.28888	Alkbh7	alkB, alkylation repair homolog 7 (E. coli) Gene [Source:MGI Symbol;Acc:MGI:1913650]
208	ENSMUSG00000020974	8.22864	0.00155367	0.110677	1.54159	1.54159	Pole2	polymerase (DNA directed), epsilon 2 (p59 subunit) Gene [Source:MGI Symbol;Acc:MGI:1197514]
209	ENSMUSG00000037606	-8.21099	0.00156204	0.110677	0.838622	1.19243	Osbpl5	oxysterol binding protein-like 5 Gene [Source:MGI Symbol;Acc:MGI:1930265]
210	ENSMUSG00000031696	8.20847	0.00156623	0.110677	1.1206	1.1206	Vps35	vacuolar protein sorting 35 Gene [Source:MGI Symbol;Acc:MGI:1890467]
211	ENSMUSG00000040658	8.20761	0.00157042	0.110677	1.59486	1.59486	BC048355	Deoxyribonucleoside 5'-monophosphate N-glycosidase (EC 3.2.2.-)(c-Myc-responsive protein Rcl) [Source:UniProtKB/Swiss-Prot;Acc:Q80VJ3]
212	ENSMUSG00000020063	-8.20677	0.00157461	0.110677	0.898398	1.11309	Sirt1	sirtuin 1 (silent mating type information regulation 2, homolog) 1 (S. cerevisiae) Gene [Source:MGI Symbol;Acc:MGI:2135607]
213	ENSMUSG00000064612	-8.20168	0.00157879	0.110677	0.871313	1.14769	SNORD51	Small nucleolar RNA SNORD51 [Source:RFAM;Acc:RF00280]
214	ENSMUSG00000036053	8.17457	0.00159136	0.110677	1.30166	1.30166	Fmnl2	formin-like 2 Gene [Source:MGI Symbol;Acc:MGI:1918659]
215	ENSMUSG00000038291	-8.16563	0.00159554	0.110677	0.714308	1.39996	Snx25	sorting nexin 25 Gene [Source:MGI Symbol;Acc:MGI:2142610]
216	ENSMUSG00000028467	-8.15396	0.00159973	0.110677	0.742977	1.34594	Gba2	glucosidase beta 2 Gene [Source:MGI Symbol;Acc:MGI:2654325]
217	ENSMUSG00000029647	-8.14279	0.00160392	0.110677	0.832524	1.20117	Pan3	PAN3 polyA specific ribonuclease subunit homolog (S. cerevisiae) Gene [Source:MGI Symbol;Acc:MGI:1919837]
218	ENSMUSG00000032898	-8.12127	0.00161648	0.110677	0.778109	1.28517	Fbxo21	F-box protein 21 Gene [Source:MGI Symbol;Acc:MGI:1924223]
219	ENSMUSG00000056054	8.12023	0.00162486	0.110677	5.93373	5.93373	S100a8	S100 calcium binding protein A8 (calgranulin A) Gene [Source:MGI Symbol;Acc:MGI:88244]
220	ENSMUSG00000028145	-8.11805	0.00162905	0.110677	0.900116	1.11097	Them4	thioesterase superfamily member 4 Gene [Source:MGI Symbol;Acc:MGI:1923028]
221	ENSMUSG00000065232	8.10776	0.00164161	0.110677	1.54852	1.54852	U2	U2 spliceosomal RNA [Source:RFAM;Acc:RF00004]
222	ENSMUSG00000002028	-8.06201	0.00165836	0.110677	0.71486	1.39888	Mll1	myeloid/lymphoid or mixed-lineage leukemia 1 Gene [Source:MGI Symbol;Acc:MGI:96995]
223	ENSMUSG00000037095	8.05668	0.00166255	0.110677	6.60595	6.60595	Lrg1	leucine-rich alpha-2-glycoprotein 1 Gene [Source:MGI Symbol;Acc:MGI:1924155]
224	ENSMUSG00000030287	-8.05305	0.00166674	0.110677	0.791956	1.2627	Itpr2	inositol 1,4,5-triphosphate receptor 2 Gene [Source:MGI Symbol;Acc:MGI:99418]
225	ENSMUSG00000066306	-8.03804	0.00167511	0.110677	0.912174	1.09628	Numa1	nuclear mitotic apparatus protein 1 Gene [Source:MGI Symbol;Acc:MGI:2443665]
226	ENSMUSG00000027360	8.0311	0.0016793	0.110677	2.99543	2.99543	Hdc	histidine decarboxylase Gene [Source:MGI Symbol;Acc:MGI:96062]
227	ENSMUSG00000007613	-8.01664	0.00168768	0.110677	0.77395	1.29207	Tgfbr1	transforming growth factor, beta receptor I Gene [Source:MGI Symbol;Acc:MGI:98728]
228	ENSMUSG00000031864	8.0122	0.00169186	0.110677	1.24856	1.24856	Ints10	integrator complex subunit 10 Gene [Source:MGI Symbol;Acc:MGI:1918135]
229	ENSMUSG00000047969	8.0101	0.00169605	0.110677	1.04882	1.04882	Olfr1093	olfactory receptor 1093 Gene [Source:MGI Symbol;Acc:MGI:3030927]
230	ENSMUSG00000030589	8.0038	0.00170024	0.110677	2.19893	2.19893	Rasgrp4	RAS guanyl releasing protein 4 Gene [Source:MGI Symbol;Acc:MGI:2386851]
231	ENSMUSG00000018925	-8.00041	0.00170861	0.110677	0.873026	1.14544	RP23-320E6.1	Uncharacterized protein C17orf66 homolog [Source:UniProtKB/Swiss-Prot;Acc:Q5QNV8]
232	ENSMUSG00000040570	-7.99619	0.00171699	0.110677	0.725782	1.37782	Rundc3b	RUN domain containing 3B Gene [Source:MGI Symbol;Acc:MGI:2685286]
233	ENSMUSG00000029407	-7.98723	0.00172118	0.110677	0.865977	1.15477	Uso1	USO1 homolog, vesicle docking protein (yeast) Gene [Source:MGI Symbol;Acc:MGI:1929095]
234	ENSMUSG00000020687	7.98281	0.00172955	0.110677	1.22374	1.22374	Cdc27	cell division cycle 27 homolog (S. cerevisiae) Gene [Source:MGI Symbol;Acc:MGI:102685]
235	ENSMUSG00000050786	-7.98091	0.00173374	0.110677	0.792797	1.26136	Ccdc126	coiled-coil domain containing 126 Gene [Source:MGI Symbol;Acc:MGI:1889376]
236	ENSMUSG00000072718	-7.96651	0.00175468	0.110677	0.918802	1.08837	Klra10	killer cell lectin-like receptor subfamily A, member 10 Gene [Source:MGI Symbol;Acc:MGI:1321093]
237	ENSMUSG00000031537	-7.95735	0.00176724	0.110677	0.736969	1.35691	Ikbkb	inhibitor of kappaB kinase beta Gene [Source:MGI Symbol;Acc:MGI:1338071]
238	ENSMUSG00000035783	7.9558	0.00177143	0.110677	1.64034	1.64034	Acta2	actin, alpha 2, smooth muscle, aorta Gene [Source:MGI Symbol;Acc:MGI:87909]
239	ENSMUSG00000030671	-7.94856	0.00177562	0.110677	0.564141	1.77261	Pde3b	phosphodiesterase 3B, cGMP-inhibited Gene [Source:MGI Symbol;Acc:MGI:1333863]
240	ENSMUSG00000001053	-7.94494	0.00177981	0.110677	0.811493	1.2323	C330016O10Rik	RIKEN cDNA C330016O10 gene Gene [Source:MGI Symbol;Acc:MGI:2442218]
241	ENSMUSG00000055897	-7.93632	0.00178399	0.110677	0.940002	1.06383	Ppp4r1l	protein phosphatase 4, regulatory subunit 1-like Gene [Source:MGI Symbol;Acc:MGI:1924560]
242	ENSMUSG00000031119	7.90939	0.00180493	0.110677	1.41131	1.41131	Gpc4	glypican 4 Gene [Source:MGI Symbol;Acc:MGI:104902]
243	ENSMUSG00000038855	-7.9025	0.00180912	0.110677	0.681451	1.46746	Itpkb	inositol 1,4,5-trisphosphate 3-kinase B Gene [Source:MGI Symbol;Acc:MGI:109235]
244	ENSMUSG00000034525	-7.9012	0.00181331	0.110677	0.691641	1.44584	BC018507	cDNA sequence BC018507 (BC018507), mRNA [Source:RefSeq DNA;Acc:NM_144837]
245	ENSMUSG00000020042	-7.90024	0.0018175	0.110677	0.766559	1.30453	Btbd11	BTB (POZ) domain containing 11 Gene [Source:MGI Symbol;Acc:MGI:1921257]
246	ENSMUSG00000044863	7.88815	0.00183425	0.110677	1.05375	1.05375	Defb36	defensin beta 36 Gene [Source:MGI Symbol;Acc:MGI:2385956]
247	ENSMUSG00000036768	7.88466	0.00184262	0.110677	2.17233	2.17233	Kif15	kinesin family member 15 Gene [Source:MGI Symbol;Acc:MGI:1098258]
248	ENSMUSG00000030870	-7.88054	0.00184681	0.110677	0.577119	1.73275	Ubfd1	ubiquitin family domain containing 1 Gene [Source:MGI Symbol;Acc:MGI:107301]
249	ENSMUSG00000039990	-7.84803	0.00187613	0.110677	0.771629	1.29596	2700050L05Rik	RIKEN cDNA 2700050L05 gene Gene [Source:MGI Symbol;Acc:MGI:1919831]
250	ENSMUSG00000027285	7.84466	0.0018845	0.110677	1.44989	1.44989	Haus2	HAUS augmin-like complex, subunit 2 Gene [Source:MGI Symbol;Acc:MGI:1913546]
251	ENSMUSG00000041147	7.83821	0.00189288	0.110677	1.88699	1.88699	Brca2	breast cancer 2 Gene [Source:MGI Symbol;Acc:MGI:109337]
252	ENSMUSG00000021707	7.83216	0.00190125	0.110677	1.68353	1.68353	Dhfr	dihydrofolate reductase Gene [Source:MGI Symbol;Acc:MGI:94890]
253	ENSMUSG00000042558	-7.82934	0.00190544	0.110677	0.869185	1.1505	Adprhl2	ADP-ribosylhydrolase like 2 Gene [Source:MGI Symbol;Acc:MGI:2140364]
254	ENSMUSG00000029627	-7.82858	0.00190963	0.110677	0.732801	1.36463	Zkscan14	zinc finger with KRAB and SCAN domains 14 Gene [Source:MGI Symbol;Acc:MGI:1914485]
255	ENSMUSG00000074796	-7.82834	0.00191382	0.110677	0.762701	1.31113	Slc4a11	solute carrier family 4, sodium bicarbonate transporter-like, member 11 Gene [Source:MGI Symbol;Acc:MGI:2138987]
256	ENSMUSG00000050592	-7.81816	0.00192219	0.110677	0.737489	1.35595	Fam78a	family with sequence similarity 78, member A Gene [Source:MGI Symbol;Acc:MGI:2443569]
257	ENSMUSG00000029787	-7.81211	0.00192638	0.110677	0.719301	1.39024	Avl9	AVL9 homolog (S. cerevisiase) Gene [Source:MGI Symbol;Acc:MGI:1926187]
258	ENSMUSG00000055782	7.80048	0.00193475	0.110677	2.5569	2.5569	Abcd2	ATP-binding cassette, sub-family D (ALD), member 2 Gene [Source:MGI Symbol;Acc:MGI:1349467]
259	ENSMUSG00000052749	7.79214	0.00194313	0.110677	1.40656	1.40656	A530023O14Rik	RIKEN cDNA A530023O14 gene Gene [Source:MGI Symbol;Acc:MGI:2443916]
260	ENSMUSG00000030142	7.78309	0.00195151	0.110677	4.44557	4.44557	Clec4e	C-type lectin domain family 4, member e Gene [Source:MGI Symbol;Acc:MGI:1861232]
261	ENSMUSG00000065561	7.77015	0.00195569	0.110677	1.02025	1.02025	mmu-mir-369	mmu-mir-369 [Source:miRBase;Acc:MI0003535]
262	ENSMUSG00000021041	-7.7643	0.00196826	0.110677	0.831962	1.20198	Alkbh1	alkB, alkylation repair homolog 1 (E. coli) Gene [Source:MGI Symbol;Acc:MGI:2384034]
263	ENSMUSG00000034361	7.76359	0.00197244	0.110677	2.07906	2.07906	Cpne2	copine II Gene [Source:MGI Symbol;Acc:MGI:2387578]
264	ENSMUSG00000037022	-7.7609	0.00197663	0.110677	0.869549	1.15002	Mmaa	methylmalonic aciduria (cobalamin deficiency) type A Gene [Source:MGI Symbol;Acc:MGI:1923805]
265	ENSMUSG00000038563	-7.75597	0.00198501	0.110677	0.806238	1.24033	Eftud1	elongation factor Tu GTP binding domain containing 1 Gene [Source:MGI Symbol;Acc:MGI:2141969]
266	ENSMUSG00000071054	-7.74316	0.00199338	0.110677	0.770359	1.2981	CT485788.3	scaffold attachment factor B [Source:RefSeq peptide;Acc:NP_001156772]
267	ENSMUSG00000021532	-7.73441	0.00199757	0.110677	0.792964	1.26109	Fastkd3	FAST kinase domains 3 Gene [Source:MGI Symbol;Acc:MGI:1916827]
268	ENSMUSG00000038069	-7.72724	0.00200176	0.110677	0.73593	1.35883	Cdkn2aip	CDKN2A interacting protein Gene [Source:MGI Symbol;Acc:MGI:1918175]
269	ENSMUSG00000065125	7.72185	0.00201432	0.110677	1.29228	1.29228	5S_rRNA	5S ribosomal RNA [Source:RFAM;Acc:RF00001]
270	ENSMUSG00000024780	-7.71651	0.00201851	0.110677	0.865823	1.15497	Cdc37l1	cell division cycle 37 homolog (S. cerevisiae)-like 1 Gene [Source:MGI Symbol;Acc:MGI:1914322]
271	ENSMUSG00000076719	7.71184	0.0020227	0.110677	1.36421	1.36421	Gm9740	predicted gene 9740 Gene [Source:MGI Symbol;Acc:MGI:3815333]
272	ENSMUSG00000034774	-7.71002	0.00202689	0.110677	0.950864	1.05168	Dsg1c	desmoglein 1 gamma Gene [Source:MGI Symbol;Acc:MGI:2664358]
273	ENSMUSG00000024164	7.70234	0.00203526	0.110677	2.94496	2.94496	C3	complement component 3 Gene [Source:MGI Symbol;Acc:MGI:88227]
274	ENSMUSG00000042473	-7.70205	0.00203945	0.110677	0.766439	1.30474	Tbc1d8b	TBC1 domain family, member 8B Gene [Source:MGI Symbol;Acc:MGI:1918101]
275	ENSMUSG00000021190	7.69886	0.00204364	0.110677	1.21292	1.21292	Lgmn	legumain Gene [Source:MGI Symbol;Acc:MGI:1330838]
276	ENSMUSG00000071660	-7.6953	0.00204782	0.110677	0.77624	1.28826	Ttc9c	tetratricopeptide repeat domain 9C Gene [Source:MGI Symbol;Acc:MGI:1917637]
277	ENSMUSG00000030231	-7.69471	0.00205201	0.110677	0.757436	1.32024	Plekha5	pleckstrin homology domain containing, family A member 5 Gene [Source:MGI Symbol;Acc:MGI:1923802]
278	ENSMUSG00000031622	-7.68998	0.0020562	0.110677	0.693634	1.44168	Sin3b	transcriptional regulator, SIN3B (yeast) Gene [Source:MGI Symbol;Acc:MGI:107158]
279	ENSMUSG00000000159	-7.68054	0.00206458	0.110677	0.898478	1.11299	Igsf5	immunoglobulin superfamily, member 5 Gene [Source:MGI Symbol;Acc:MGI:1919308]
280	ENSMUSG00000068877	7.67646	0.00206876	0.110677	1.31735	1.31735	Selenbp2	selenium binding protein 2 Gene [Source:MGI Symbol;Acc:MGI:104859]
281	ENSMUSG00000014426	-7.66427	0.00208133	0.110677	0.813634	1.22905	Map3k4	mitogen-activated protein kinase kinase kinase 4 Gene [Source:MGI Symbol;Acc:MGI:1346875]
282	ENSMUSG00000032384	-7.66107	0.00208551	0.110677	0.775097	1.29016	Csnk1g1	casein kinase 1, gamma 1 Gene [Source:MGI Symbol;Acc:MGI:2660884]
283	ENSMUSG00000040720	-7.65758	0.00209389	0.110677	0.786739	1.27107	1110037F02Rik	RIKEN cDNA 1110037F02 gene Gene [Source:MGI Symbol;Acc:MGI:1913435]
284	ENSMUSG00000001158	7.65428	0.00209808	0.110677	1.04165	1.04165	Snrnp27	small nuclear ribonucleoprotein 27 (U4/U6.U5) Gene [Source:MGI Symbol;Acc:MGI:1913868]
285	ENSMUSG00000028986	-7.65044	0.00210227	0.110677	0.841338	1.18858	Klhl7	kelch-like 7 (Drosophila) Gene [Source:MGI Symbol;Acc:MGI:1196453]
286	ENSMUSG00000032009	-7.64034	0.00211483	0.110677	0.640111	1.56223	Sesn3	sestrin 3 Gene [Source:MGI Symbol;Acc:MGI:1922997]
287	ENSMUSG00000041235	-7.63756	0.00211902	0.110677	0.782816	1.27744	Chd7	chromodomain helicase DNA binding protein 7 Gene [Source:MGI Symbol;Acc:MGI:2444748]
288	ENSMUSG00000025491	7.63412	0.00212739	0.110677	2.37543	2.37543	Ifitm1	interferon induced transmembrane protein 1 Gene [Source:MGI Symbol;Acc:MGI:1915963]
289	ENSMUSG00000005907	-7.63112	0.00213577	0.110677	0.87483	1.14308	Pex1	peroxisomal biogenesis factor 1 Gene [Source:MGI Symbol;Acc:MGI:1918632]
290	ENSMUSG00000030966	-7.6173	0.00214414	0.110677	0.744444	1.34328	Trim21	tripartite motif-containing 21 Gene [Source:MGI Symbol;Acc:MGI:106657]
291	ENSMUSG00000060152	-7.61644	0.00214833	0.110677	0.77828	1.28488	Pop5	processing of precursor 5, ribonuclease P/MRP family (S. cerevisiae) Gene [Source:MGI Symbol;Acc:MGI:2151221]
292	ENSMUSG00000030283	-7.60999	0.00215252	0.110677	0.499925	2.0003	St8sia1	ST8 alpha-N-acetyl-neuraminide alpha-2,8-sialyltransferase 1 Gene [Source:MGI Symbol;Acc:MGI:106011]
293	ENSMUSG00000074853	-7.60607	0.00215671	0.110677	0.813273	1.2296	AC158605.3	Putative uncharacterized protein [Source:UniProtKB/TrEMBL;Acc:Q3UN94]
294	ENSMUSG00000036097	-7.60134	0.00216089	0.110677	0.79961	1.25061	Fam178a	family with sequence similarity 178, member A Gene [Source:MGI Symbol;Acc:MGI:1924968]
295	ENSMUSG00000070700	7.6004	0.00216508	0.110677	1.10651	1.10651	AL670680.1	Testis protein TEX17 [Source:UniProtKB/TrEMBL;Acc:Q99MW2]
296	ENSMUSG00000026618	7.57809	0.00217765	0.110677	1.0941	1.0941	Iars2	isoleucine-tRNA synthetase 2, mitochondrial Gene [Source:MGI Symbol;Acc:MGI:1919586]
297	ENSMUSG00000017776	-7.56228	0.00218183	0.110677	0.797858	1.25336	Crk	v-crk sarcoma virus CT10 oncogene homolog (avian) Gene [Source:MGI Symbol;Acc:MGI:88508]
298	ENSMUSG00000000916	-7.55686	0.00219021	0.110677	0.79174	1.26304	Nsun5	NOL1/NOP2/Sun domain family, member 5 Gene [Source:MGI Symbol;Acc:MGI:2140844]
299	ENSMUSG00000043909	-7.54896	0.00219858	0.110677	0.738685	1.35376	Trp53bp1	transformation related protein 53 binding protein 1 Gene [Source:MGI Symbol;Acc:MGI:1351320]
300	ENSMUSG00000061751	7.54073	0.00220277	0.110677	1.05952	1.05952	Kalrn	kalirin, RhoGEF kinase Gene [Source:MGI Symbol;Acc:MGI:2685385]
301	ENSMUSG00000036109	7.52551	0.00221534	0.110677	1.28262	1.28262	Mbnl3	muscleblind-like 3 (Drosophila) Gene [Source:MGI Symbol;Acc:MGI:2444912]
302	ENSMUSG00000068855	7.51032	0.0022279	0.110677	1.18713	1.18713	Hist2h2ac	histone cluster 2, H2ac Gene [Source:MGI Symbol;Acc:MGI:2448316]
303	ENSMUSG00000082912	7.5024	0.00223209	0.110677	1.20001	1.20001	AL671900.1
304	ENSMUSG00000027985	-7.49433	0.00224884	0.110677	0.635619	1.57327	Lef1	lymphoid enhancer binding factor 1 Gene [Source:MGI Symbol;Acc:MGI:96770]
305	ENSMUSG00000026436	-7.49038	0.00225303	0.110677	0.777751	1.28576	Elk4	ELK4, member of ETS oncogene family Gene [Source:MGI Symbol;Acc:MGI:102853]
306	ENSMUSG00000020439	7.48961	0.00225721	0.110677	1.23349	1.23349	Smtn	smoothelin Gene [Source:MGI Symbol;Acc:MGI:1354727]
307	ENSMUSG00000048232	7.47202	0.00226978	0.110677	1.3806	1.3806	Fbxo10	F-box protein 10 Gene [Source:MGI Symbol;Acc:MGI:2686937]
308	ENSMUSG00000064400	7.46919	0.00227396	0.110677	1.329	1.329	U3	Small nucleolar RNA U3 [Source:RFAM;Acc:RF00012]
309	ENSMUSG00000054545	7.4688	0.00227815	0.110677	1.35962	1.35962	Ugt1a6a	UDP glycosyltransferase 1 family, polypeptide A10 Gene [Source:MGI Symbol;Acc:MGI:3580642]
310	ENSMUSG00000036893	-7.46733	0.00228234	0.110677	0.789455	1.2667	Ehmt1	euchromatic histone methyltransferase 1 Gene [Source:MGI Symbol;Acc:MGI:1924933]
311	ENSMUSG00000052087	-7.46678	0.00228653	0.110677	0.766439	1.30474	Rgs14	regulator of G-protein signaling 14 Gene [Source:MGI Symbol;Acc:MGI:1859709]
312	ENSMUSG00000083907	7.46256	0.0022949	0.110677	1.19204	1.19204	AC116705.1
313	ENSMUSG00000070476	7.45289	0.00231165	0.110677	1.34324	1.34324	9030418K01Rik	RIKEN cDNA 9030418K01 gene Gene [Source:MGI Symbol;Acc:MGI:1918782]
314	ENSMUSG00000082087	-7.45286	0.00231584	0.110677	0.812528	1.23073	RP23-382C18.1
315	ENSMUSG00000028649	-7.45278	0.00232003	0.110677	0.749479	1.33426	Macf1	microtubule-actin crosslinking factor 1 Gene [Source:MGI Symbol;Acc:MGI:108559]
316	ENSMUSG00000031453	-7.44234	0.00232841	0.110677	0.813498	1.22926	Rasa3	RAS p21 protein activator 3 Gene [Source:MGI Symbol;Acc:MGI:1197013]
317	ENSMUSG00000020134	-7.43503	0.00233259	0.110677	0.706337	1.41575	Peli1	pellino 1 Gene [Source:MGI Symbol;Acc:MGI:1914495]
318	ENSMUSG00000031629	7.43055	0.00234516	0.110677	1.72977	1.72977	Mlf1ip	myeloid leukemia factor 1 interacting protein Gene [Source:MGI Symbol;Acc:MGI:1919126]
319	ENSMUSG00000041187	-7.42614	0.00234934	0.110677	0.696483	1.43579	Prkd2	protein kinase D2 Gene [Source:MGI Symbol;Acc:MGI:2141917]
320	ENSMUSG00000035773	7.42082	0.00236191	0.110677	1.07012	1.07012	Kiss1r	KISS1 receptor Gene [Source:MGI Symbol;Acc:MGI:2148793]
321	ENSMUSG00000028803	-7.40918	0.0023661	0.110677	0.848669	1.17832	Nipal3	NIPA-like domain containing 3 Gene [Source:MGI Symbol;Acc:MGI:1921802]
322	ENSMUSG00000042349	-7.40686	0.00237028	0.110677	0.676482	1.47824	Ikbke	inhibitor of kappaB kinase epsilon Gene [Source:MGI Symbol;Acc:MGI:1929612]
323	ENSMUSG00000037242	7.40193	0.00237447	0.110677	1.21772	1.21772	Clic4	chloride intracellular channel 4 (mitochondrial) Gene [Source:MGI Symbol;Acc:MGI:1352754]
324	ENSMUSG00000020432	7.40177	0.00237866	0.110677	1.49034	1.49034	Tcn2	transcobalamin 2 Gene [Source:MGI Symbol;Acc:MGI:98534]
325	ENSMUSG00000020733	-7.38979	0.00238285	0.110677	0.785819	1.27256	Slc9a3r1	solute carrier family 9 (sodium/hydrogen exchanger), member 3 regulator 1 Gene [Source:MGI Symbol;Acc:MGI:1349482]
326	ENSMUSG00000014226	-7.37998	0.0023996	0.110677	0.572096	1.74796	Cacybp	calcyclin binding protein Gene [Source:MGI Symbol;Acc:MGI:1270839]
327	ENSMUSG00000026698	-7.37893	0.00240379	0.110677	0.863209	1.15847	Pigc	phosphatidylinositol glycan anchor biosynthesis, class C Gene [Source:MGI Symbol;Acc:MGI:1914542]
328	ENSMUSG00000051354	-7.37722	0.00240797	0.110677	0.688181	1.45311	Samd3	sterile alpha motif domain containing 3 Gene [Source:MGI Symbol;Acc:MGI:2685469]
329	ENSMUSG00000016028	-7.37148	0.00241635	0.110677	0.853054	1.17226	Celsr1	cadherin, EGF LAG seven-pass G-type receptor 1 (flamingo homolog, Drosophila) Gene [Source:MGI Symbol;Acc:MGI:1100883]
330	ENSMUSG00000059108	7.36586	0.00242472	0.110677	7.63156	7.63156	Ifitm6	interferon induced transmembrane protein 6 Gene [Source:MGI Symbol;Acc:MGI:2686976]
331	ENSMUSG00000032119	-7.36425	0.00242891	0.110677	0.82669	1.20964	Hinfp	histone H4 transcription factor Gene [Source:MGI Symbol;Acc:MGI:2429620]
332	ENSMUSG00000037300	-7.36277	0.0024331	0.110677	0.810446	1.23389	Ttc13	tetratricopeptide repeat domain 13 Gene [Source:MGI Symbol;Acc:MGI:2384573]
333	ENSMUSG00000020346	-7.35563	0.00244985	0.110677	0.858813	1.1644	Mgat1	mannoside acetylglucosaminyltransferase 1 Gene [Source:MGI Symbol;Acc:MGI:96973]
334	ENSMUSG00000019992	7.35101	0.00245404	0.110677	1.89102	1.89102	Fam54a	family with sequence similarity 54, member A Gene [Source:MGI Symbol;Acc:MGI:1919054]
335	ENSMUSG00000067931	7.34878	0.00245823	0.110677	1.27841	1.27841	BC049807	cDNA sequence BC049807 (BC049807), mRNA [Source:RefSeq DNA;Acc:NM_001002008]
336	ENSMUSG00000036819	-7.34733	0.00246241	0.110677	0.743788	1.34447	Jmjd4	jumonji domain containing 4 Gene [Source:MGI Symbol;Acc:MGI:2144404]
337	ENSMUSG00000015619	-7.34578	0.0024666	0.110677	0.704141	1.42017	Gata3	GATA binding protein 3 Gene [Source:MGI Symbol;Acc:MGI:95663]
338	ENSMUSG00000020315	-7.34113	0.00247079	0.110677	0.802694	1.24581	Spnb2	spectrin beta 2 Gene [Source:MGI Symbol;Acc:MGI:98388]
339	ENSMUSG00000024669	-7.33879	0.00247498	0.110677	0.731588	1.36689	Cd5	CD5 antigen Gene [Source:MGI Symbol;Acc:MGI:88340]
340	ENSMUSG00000023828	7.33543	0.00247917	0.110677	1.18266	1.18266	Slc22a3	solute carrier family 22 (organic cation transporter), member 3 Gene [Source:MGI Symbol;Acc:MGI:1333817]
341	ENSMUSG00000045969	-7.33183	0.00248754	0.110677	0.838774	1.19222	Ing1	inhibitor of growth family, member 1 Gene [Source:MGI Symbol;Acc:MGI:1349481]
342	ENSMUSG00000042557	-7.3308	0.00249173	0.110677	0.912761	1.09558	Sin3a	transcriptional regulator, SIN3A (yeast) Gene [Source:MGI Symbol;Acc:MGI:107157]
343	ENSMUSG00000050212	-7.32845	0.00250429	0.110677	0.926591	1.07922	Fam176b	family with sequence similarity 176, member B Gene [Source:MGI Symbol;Acc:MGI:1922063]
344	ENSMUSG00000007080	7.31682	0.00251686	0.110677	1.79507	1.79507	Pole	polymerase (DNA directed), epsilon Gene [Source:MGI Symbol;Acc:MGI:1196391]
345	ENSMUSG00000001467	-7.31408	0.00252523	0.110677	0.78454	1.27463	Cyp51	cytochrome P450, family 51 Gene [Source:MGI Symbol;Acc:MGI:106040]
346	ENSMUSG00000035683	7.31383	0.00252942	0.110677	1.69388	1.69388	Melk	maternal embryonic leucine zipper kinase Gene [Source:MGI Symbol;Acc:MGI:106924]
347	ENSMUSG00000000378	-7.31132	0.00253779	0.110677	0.729156	1.37145	Ccm2	cerebral cavernous malformation 2 homolog (human) Gene [Source:MGI Symbol;Acc:MGI:2384924]
348	ENSMUSG00000046157	-7.30088	0.00255455	0.110677	0.691889	1.44532	Tmem229b	transmembrane protein 229B Gene [Source:MGI Symbol;Acc:MGI:2444389]
349	ENSMUSG00000056071	7.28979	0.00255873	0.110677	5.28634	5.28634	S100a9	S100 calcium binding protein A9 (calgranulin B) Gene [Source:MGI Symbol;Acc:MGI:1338947]
350	ENSMUSG00000032212	-7.28767	0.00256711	0.110677	0.805039	1.24218	Sltm	SAFB-like, transcription modulator Gene [Source:MGI Symbol;Acc:MGI:1913910]
351	ENSMUSG00000061898	-7.28755	0.0025713	0.110677	0.887222	1.12711	Rbak	RB-associated KRAB repressor Gene [Source:MGI Symbol;Acc:MGI:1927369]
352	ENSMUSG00000020137	-7.28719	0.00257548	0.110677	0.849495	1.17717	Thap2	THAP domain containing, apoptosis associated protein 2 Gene [Source:MGI Symbol;Acc:MGI:1914066]
353	ENSMUSG00000040351	-7.28523	0.00257967	0.110677	0.750016	1.3333	Ankib1	ankyrin repeat and IBR domain containing 1 Gene [Source:MGI Symbol;Acc:MGI:1918047]
354	ENSMUSG00000037266	-7.28206	0.00258386	0.110677	0.626374	1.59649	D4Wsu53e	UPF0471 protein C1orf63 homolog [Source:UniProtKB/Swiss-Prot;Acc:Q3UC65]
355	ENSMUSG00000041773	-7.27798	0.00259224	0.110677	0.720733	1.38748	Enc1	ectodermal-neural cortex 1 Gene [Source:MGI Symbol;Acc:MGI:109610]
356	ENSMUSG00000030339	7.27079	0.00260899	0.110677	1.1732	1.1732	Ltbr	lymphotoxin B receptor Gene [Source:MGI Symbol;Acc:MGI:104875]
357	ENSMUSG00000028093	-7.26907	0.00261736	0.110677	0.822754	1.21543	Acp6	acid phosphatase 6, lysophosphatidic Gene [Source:MGI Symbol;Acc:MGI:1931010]
358	ENSMUSG00000023026	-7.26849	0.00262155	0.110677	0.748992	1.33513	Dip2b	DIP2 disco-interacting protein 2 homolog B (Drosophila) Gene [Source:MGI Symbol;Acc:MGI:2145977]
359	ENSMUSG00000055013	7.26729	0.00262574	0.110677	1.59186	1.59186	Agap1	ArfGAP with GTPase domain, ankyrin repeat and PH domain 1 Gene [Source:MGI Symbol;Acc:MGI:2653690]
360	ENSMUSG00000013539	7.26184	0.00263411	0.110677	1.33883	1.33883	D16H22S680E	Ser/Thr-rich protein T10 in DGCR region [Source:UniProtKB/Swiss-Prot;Acc:P54797]
361	ENSMUSG00000030016	-7.25706	0.0026383	0.110677	0.740024	1.35131	Zfml	zinc finger, matrin-like Gene [Source:MGI Symbol;Acc:MGI:1203484]
362	ENSMUSG00000011427	-7.25462	0.00264249	0.110677	0.641858	1.55798	Zfp790	zinc finger protein 790 Gene [Source:MGI Symbol;Acc:MGI:1923431]
363	ENSMUSG00000025161	7.25377	0.00264668	0.110677	2.01872	2.01872	Slc16a3	solute carrier family 16 (monocarboxylic acid transporters), member 3 Gene [Source:MGI Symbol;Acc:MGI:1933438]
364	ENSMUSG00000030357	-7.2492	0.00265924	0.110677	0.609961	1.63945	Fkbp4	FK506 binding protein 4 Gene [Source:MGI Symbol;Acc:MGI:95543]
365	ENSMUSG00000070201	7.24542	0.00266343	0.110677	2.3217	2.3217	5S_rRNA	5S ribosomal RNA [Source:RFAM;Acc:RF00001]
366	ENSMUSG00000046169	-7.22375	0.00267599	0.110677	0.636771	1.57042	Adamts6	a disintegrin-like and metallopeptidase (reprolysin type) with thrombospondin type 1 motif, 6 Gene [Source:MGI Symbol;Acc:MGI:1347348]
367	ENSMUSG00000068101	7.22176	0.00268018	0.110677	1.48121	1.48121	Cenpm	centromere protein M Gene [Source:MGI Symbol;Acc:MGI:1913820]
368	ENSMUSG00000050799	7.22143	0.00268437	0.110677	1.30806	1.30806	Hist1h2ba	histone cluster 1, H2ba Gene [Source:MGI Symbol;Acc:MGI:2448375]
369	ENSMUSG00000025280	-7.21258	0.00269693	0.110677	0.844656	1.18391	Polr3a	polymerase (RNA) III (DNA directed) polypeptide A Gene [Source:MGI Symbol;Acc:MGI:2681836]
370	ENSMUSG00000064246	7.20921	0.00270112	0.110677	7.44139	7.44139	Chi3l1	chitinase 3-like 1 Gene [Source:MGI Symbol;Acc:MGI:1340899]
371	ENSMUSG00000036817	7.20448	0.00270531	0.110677	1.10531	1.10531	Unc84a	unc-84 homolog A (C. elegans) Gene [Source:MGI Symbol;Acc:MGI:1924303]
372	ENSMUSG00000031922	7.19954	0.00271368	0.110677	1.08303	1.08303	Cep57	centrosomal protein 57 Gene [Source:MGI Symbol;Acc:MGI:1915551]
373	ENSMUSG00000038797	-7.18251	0.00273462	0.110677	0.825876	1.21084	Zscan2	zinc finger and SCAN domain containing 2 Gene [Source:MGI Symbol;Acc:MGI:99176]
374	ENSMUSG00000034647	-7.18126	0.00273881	0.110677	0.730559	1.36881	Ankrd12	ankyrin repeat domain 12 Gene [Source:MGI Symbol;Acc:MGI:1914357]
375	ENSMUSG00000048582	7.18112	0.002743	0.110677	1.06247	1.06247	Gja3	gap junction protein, alpha 3 Gene [Source:MGI Symbol;Acc:MGI:95714]
376	ENSMUSG00000040855	7.16643	0.00275137	0.110677	1.24817	1.24817	Reps2	RALBP1 associated Eps domain containing protein 2 Gene [Source:MGI Symbol;Acc:MGI:2663511]
377	ENSMUSG00000000605	-7.16291	0.00275556	0.110677	0.81559	1.22611	Clcn4-2	chloride channel 4-2 Gene [Source:MGI Symbol;Acc:MGI:104571]
378	ENSMUSG00000055340	-7.15881	0.00275975	0.110677	0.93996	1.06387	CR974439.1	olfactory receptor 115 (Olfr115), mRNA [Source:RefSeq DNA;Acc:NM_001011753]
379	ENSMUSG00000027881	-7.14452	0.00276812	0.110677	0.768771	1.30078	Prpf38b	PRP38 pre-mRNA processing factor 38 (yeast) domain containing B Gene [Source:MGI Symbol;Acc:MGI:1914171]
380	ENSMUSG00000053411	-7.12884	0.00277231	0.110677	0.791385	1.26361	Cbx7	chromobox homolog 7 Gene [Source:MGI Symbol;Acc:MGI:1196439]
381	ENSMUSG00000002289	7.12783	0.0027765	0.110677	1.21784	1.21784	Angptl4	angiopoietin-like 4 Gene [Source:MGI Symbol;Acc:MGI:1888999]
382	ENSMUSG00000039879	-7.1268	0.00278069	0.110677	0.796863	1.25492	Heca	headcase homolog (Drosophila) Gene [Source:MGI Symbol;Acc:MGI:2685715]
383	ENSMUSG00000031722	7.11468	0.00278487	0.110677	6.13333	6.13333	Hp	haptoglobin Gene [Source:MGI Symbol;Acc:MGI:96211]
384	ENSMUSG00000071708	-7.10895	0.00278906	0.110677	0.844668	1.1839	Sms	spermine synthase Gene [Source:MGI Symbol;Acc:MGI:109490]
385	ENSMUSG00000002846	-7.10536	0.00279325	0.110677	0.831535	1.2026	4930455C21Rik	RIKEN cDNA 4930455C21 gene Gene [Source:MGI Symbol;Acc:MGI:1922139]
386	ENSMUSG00000022385	7.10453	0.00279744	0.110677	1.67804	1.67804	Gtse1	G two S phase expressed protein 1 Gene [Source:MGI Symbol;Acc:MGI:1352755]
387	ENSMUSG00000028034	-7.10257	0.00280162	0.110677	0.738411	1.35426	Fubp1	far upstream element (FUSE) binding protein 1 Gene [Source:MGI Symbol;Acc:MGI:1196294]
388	ENSMUSG00000053754	-7.10076	0.00280581	0.110677	0.835295	1.19718	Chd8	chromodomain helicase DNA binding protein 8 Gene [Source:MGI Symbol;Acc:MGI:1915022]
389	ENSMUSG00000016257	7.09862	0.00281838	0.110677	1.14391	1.14391	Slmo2	slowmo homolog 2 (Drosophila) Gene [Source:MGI Symbol;Acc:MGI:1913640]
390	ENSMUSG00000022414	7.09463	0.00282256	0.110677	1.27648	1.27648	Map3k7ip1	mitogen-activated protein kinase kinase kinase 7 interacting protein 1 Gene [Source:MGI Symbol;Acc:MGI:1913763]
391	ENSMUSG00000037474	7.08811	0.00283513	0.110677	2.0578	2.0578	Dtl	denticleless homolog (Drosophila) Gene [Source:MGI Symbol;Acc:MGI:1924093]
392	ENSMUSG00000027834	-7.0849	0.00283931	0.110677	0.78472	1.27434	Serpini1	serine (or cysteine) peptidase inhibitor, clade I, member 1 Gene [Source:MGI Symbol;Acc:MGI:1194506]
393	ENSMUSG00000068747	7.07552	0.0028435	0.110677	2.42719	2.42719	Sort1	sortilin 1 Gene [Source:MGI Symbol;Acc:MGI:1338015]
394	ENSMUSG00000063382	-7.07487	0.00285188	0.110677	0.704815	1.41881	Bcl9l	B-cell CLL/lymphoma 9-like Gene [Source:MGI Symbol;Acc:MGI:1933114]
395	ENSMUSG00000052534	7.07446	0.00285607	0.110677	1.77752	1.77752	Pbx1	pre B-cell leukemia transcription factor 1 Gene [Source:MGI Symbol;Acc:MGI:97495]
396	ENSMUSG00000034403	-7.07098	0.00286025	0.110677	0.571203	1.75069	Pja1	praja1, RING-H2 motif containing Gene [Source:MGI Symbol;Acc:MGI:1101765]
397	ENSMUSG00000045273	7.0667	0.00287282	0.110677	1.81655	1.81655	Cenph	centromere protein H Gene [Source:MGI Symbol;Acc:MGI:1349448]
398	ENSMUSG00000022667	7.06592	0.00288119	0.110677	1.33646	1.33646	Cd200r1	CD200 receptor 1 Gene [Source:MGI Symbol;Acc:MGI:1889024]
399	ENSMUSG00000018995	-7.06237	0.00288538	0.110677	0.668712	1.49541	Nars2	asparaginyl-tRNA synthetase 2 (mitochondrial)(putative) Gene [Source:MGI Symbol;Acc:MGI:2142075]
400	ENSMUSG00000048376	-7.06039	0.00288957	0.110677	0.842275	1.18726	F2r	coagulation factor II (thrombin) receptor Gene [Source:MGI Symbol;Acc:MGI:101802]
401	ENSMUSG00000025723	-7.05641	0.00289794	0.110677	0.809939	1.23466	Nmb	neuromedin B Gene [Source:MGI Symbol;Acc:MGI:1915289]
402	ENSMUSG00000020125	7.05637	0.00290213	0.110677	6.72767	6.72767	Elane	elastase, neutrophil expressed Gene [Source:MGI Symbol;Acc:MGI:2679229]
403	ENSMUSG00000028189	7.04786	0.00290632	0.110677	1.12648	1.12648	Ctbs	chitobiase, di-N-acetyl- Gene [Source:MGI Symbol;Acc:MGI:1921495]
404	ENSMUSG00000025701	7.04193	0.00291051	0.110677	3.44391	3.44391	Alox5	arachidonate 5-lipoxygenase Gene [Source:MGI Symbol;Acc:MGI:87999]
405	ENSMUSG00000024966	-7.03691	0.00292307	0.110695	0.547406	1.8268	Stip1	stress-induced phosphoprotein 1 Gene [Source:MGI Symbol;Acc:MGI:109130]
406	ENSMUSG00000037020	7.03638	0.00292726	0.110695	1.32139	1.32139	Wdr62	WD repeat domain 62 Gene [Source:MGI Symbol;Acc:MGI:1923696]
407	ENSMUSG00000050410	7.03331	0.00293563	0.110695	1.52213	1.52213	Tcf19	transcription factor 19 Gene [Source:MGI Symbol;Acc:MGI:103180]
408	ENSMUSG00000021636	-7.0318	0.00293982	0.110695	0.786915	1.27079	Marveld2	MARVEL (membrane-associating) domain containing 2 Gene [Source:MGI Symbol;Acc:MGI:2446166]
409	ENSMUSG00000021241	7.02655	0.0029482	0.110724	1.30379	1.30379	Isca2	iron-sulfur cluster assembly 2 homolog (S. cerevisiae) Gene [Source:MGI Symbol;Acc:MGI:1921566]
410	ENSMUSG00000041649	-7.01509	0.00296076	0.110724	0.877129	1.14008	Klf8	Kruppel-like factor 8 Gene [Source:MGI Symbol;Acc:MGI:2442430]
411	ENSMUSG00000078946	-7.00947	0.00296914	0.110724	0.782961	1.2772	CT030167.1
412	ENSMUSG00000070799	6.99943	0.00297332	0.110724	1.07159	1.07159	Psg26	pregnancy-specific glycoprotein 26 Gene [Source:MGI Symbol;Acc:MGI:1891358]
413	ENSMUSG00000020381	6.99357	0.0029817	0.110724	1.18984	1.18984	3010026O09Rik	RIKEN cDNA 3010026O09 gene Gene [Source:MGI Symbol;Acc:MGI:1915317]
414	ENSMUSG00000080152	6.97858	0.00299845	0.110724	1.66977	1.66977	RP23-441I8.1
415	ENSMUSG00000031513	-6.96081	0.00301939	0.110724	0.761929	1.31246	Leprotl1	leptin receptor overlapping transcript-like 1 Gene [Source:MGI Symbol;Acc:MGI:1915442]
416	ENSMUSG00000026147	-6.95671	0.00303195	0.110724	0.955535	1.04653	Col9a1	collagen, type IX, alpha 1 Gene [Source:MGI Symbol;Acc:MGI:88465]
417	ENSMUSG00000084379	6.95433	0.00303614	0.110724	1.58547	1.58547	AL645563.5
418	ENSMUSG00000025571	-6.9522	0.00304033	0.110724	0.786404	1.27161	Tnrc6c	trinucleotide repeat containing 6C Gene [Source:MGI Symbol;Acc:MGI:2443265]
419	ENSMUSG00000028394	6.93592	0.0030487	0.110724	1.25486	1.25486	Pole3	polymerase (DNA directed), epsilon 3 (p17 subunit) Gene [Source:MGI Symbol;Acc:MGI:1933378]
420	ENSMUSG00000059482	6.93313	0.00305289	0.110724	1.17493	1.17493	2610301B20Rik	RIKEN cDNA 2610301B20 gene Gene [Source:MGI Symbol;Acc:MGI:1914407]
421	ENSMUSG00000039774	-6.93187	0.00305708	0.110724	0.772131	1.29512	Galnt12	UDP-N-acetyl-alpha-D-galactosamine:polypeptide N-acetylgalactosaminyltransferase 12 Gene [Source:MGI Symbol;Acc:MGI:2444664]
422	ENSMUSG00000073411	-6.92757	0.00306546	0.110724	0.886179	1.12844	H2-L	histocompatibility 2, D region Gene [Source:MGI Symbol;Acc:MGI:95912]
423	ENSMUSG00000028080	-6.92514	0.00306964	0.110724	0.859147	1.16395	Lrba	LPS-responsive beige-like anchor Gene [Source:MGI Symbol;Acc:MGI:1933162]
424	ENSMUSG00000017737	6.92201	0.00307383	0.110724	4.5014	4.5014	Mmp9	matrix metallopeptidase 9 Gene [Source:MGI Symbol;Acc:MGI:97011]
425	ENSMUSG00000023944	-6.91883	0.00307802	0.110724	0.758314	1.31872	Hsp90ab1	heat shock protein 90 alpha (cytosolic), class B member 1 Gene [Source:MGI Symbol;Acc:MGI:96247]
426	ENSMUSG00000040007	-6.91576	0.00308221	0.110724	0.85369	1.17139	Bahd1	bromo adjacent homology domain containing 1 Gene [Source:MGI Symbol;Acc:MGI:2139371]
427	ENSMUSG00000083261	-6.91449	0.00308639	0.110724	0.511751	1.95407	AC144779.1
428	ENSMUSG00000046031	-6.90484	0.00310315	0.110724	0.839535	1.19114	Fam26f	family with sequence similarity 26, member F Gene [Source:MGI Symbol;Acc:MGI:2443082]
429	ENSMUSG00000019810	6.89893	0.00311571	0.110724	1.27778	1.27778	Fuca2	fucosidase, alpha-L- 2, plasma Gene [Source:MGI Symbol;Acc:MGI:1914098]
430	ENSMUSG00000049932	6.89669	0.00312827	0.110724	1.59029	1.59029	H2afx	H2A histone family, member X Gene [Source:MGI Symbol;Acc:MGI:102688]
431	ENSMUSG00000027274	-6.89486	0.00313246	0.110724	0.707662	1.4131	Mkks	McKusick-Kaufman syndrome protein Gene [Source:MGI Symbol;Acc:MGI:1891836]
432	ENSMUSG00000026778	-6.88188	0.00314921	0.110724	0.684087	1.4618	Prkcq	protein kinase C, theta Gene [Source:MGI Symbol;Acc:MGI:97601]
433	ENSMUSG00000046668	-6.8813	0.00315759	0.110724	0.804672	1.24274	Cxxc5	CXXC finger 5 Gene [Source:MGI Symbol;Acc:MGI:1914643]
434	ENSMUSG00000043740	6.87724	0.00317015	0.110724	2.46595	2.46595	B430306N03Rik	RIKEN cDNA B430306N03 gene Gene [Source:MGI Symbol;Acc:MGI:2443478]
435	ENSMUSG00000042029	6.87692	0.00317434	0.110724	2.62908	2.62908	Ncapg2	non-SMC condensin II complex, subunit G2 Gene [Source:MGI Symbol;Acc:MGI:1923294]
436	ENSMUSG00000005262	-6.87259	0.00317853	0.110724	0.881636	1.13426	Ufd1l	ubiquitin fusion degradation 1 like Gene [Source:MGI Symbol;Acc:MGI:109353]
437	ENSMUSG00000076555	6.87072	0.0031869	0.110724	1.23902	1.23902	AC158673.1
438	ENSMUSG00000015243	-6.87042	0.00319109	0.110724	0.756479	1.32191	Abca1	ATP-binding cassette, sub-family A (ABC1), member 1 Gene [Source:MGI Symbol;Acc:MGI:99607]
439	ENSMUSG00000053199	-6.86814	0.00319528	0.110724	0.910755	1.09799	Arhgap20	Rho GTPase activating protein 20 Gene [Source:MGI Symbol;Acc:MGI:2445175]
440	ENSMUSG00000048799	-6.85284	0.00321203	0.110724	0.869871	1.1496	Cep120	centrosomal protein 120 Gene [Source:MGI Symbol;Acc:MGI:2147298]
441	ENSMUSG00000036501	-6.84934	0.00321622	0.110724	0.817849	1.22272	Fam13b	family with sequence similarity 13, member B Gene [Source:MGI Symbol;Acc:MGI:2447834]
442	ENSMUSG00000022387	-6.84909	0.0032204	0.110724	0.733457	1.36341	Brd1	bromodomain containing 1 Gene [Source:MGI Symbol;Acc:MGI:1924161]
443	ENSMUSG00000029135	6.84525	0.00323297	0.110724	1.43088	1.43088	Fosl2	fos-like antigen 2 Gene [Source:MGI Symbol;Acc:MGI:102858]
444	ENSMUSG00000051848	-6.84495	0.00323715	0.110724	0.645505	1.54917	AC164093.4	Putative uncharacterized protein Fragment [Source:UniProtKB/TrEMBL;Acc:Q8BXK1]
445	ENSMUSG00000022945	6.84052	0.00324134	0.110724	1.76442	1.76442	Chaf1b	chromatin assembly factor 1, subunit B (p60) Gene [Source:MGI Symbol;Acc:MGI:1314881]
446	ENSMUSG00000039987	-6.84025	0.00324553	0.110724	0.713059	1.40241	Phtf2	putative homeodomain transcription factor 2 Gene [Source:MGI Symbol;Acc:MGI:1916020]
447	ENSMUSG00000022235	6.82969	0.00324972	0.110724	1.67183	1.67183	Cmbl	carboxymethylenebutenolidase-like (Pseudomonas) Gene [Source:MGI Symbol;Acc:MGI:1916824]
448	ENSMUSG00000079889	6.82771	0.00325391	0.110724	2.31521	2.31521	RP23-309E11.2
449	ENSMUSG00000076517	6.82762	0.00325809	0.110724	1.60458	1.60458	AC140374.2
450	ENSMUSG00000068114	-6.82655	0.00326228	0.110724	0.785069	1.27377	Ccdc134	coiled-coil domain containing 134 Gene [Source:MGI Symbol;Acc:MGI:1923707]
451	ENSMUSG00000005148	6.82054	0.00326647	0.110724	1.52117	1.52117	Klf5	Kruppel-like factor 5 Gene [Source:MGI Symbol;Acc:MGI:1338056]
452	ENSMUSG00000063659	-6.81239	0.00327903	0.110724	0.708034	1.41236	Zfp238	zinc finger protein 238 Gene [Source:MGI Symbol;Acc:MGI:1353609]
453	ENSMUSG00000001029	-6.81019	0.00328322	0.110724	0.71689	1.39491	Icam2	intercellular adhesion molecule 2 Gene [Source:MGI Symbol;Acc:MGI:96394]
454	ENSMUSG00000064262	-6.80904	0.00328741	0.110724	0.711606	1.40527	Gimap8	GTPase, IMAP family member 8 Gene [Source:MGI Symbol;Acc:MGI:2685303]
455	ENSMUSG00000027663	-6.80445	0.0032916	0.110724	0.709404	1.40963	Zmat3	zinc finger matrin type 3 Gene [Source:MGI Symbol;Acc:MGI:1195270]
456	ENSMUSG00000024659	6.80125	0.00329997	0.110724	5.5097	5.5097	Anxa1	annexin A1 Gene [Source:MGI Symbol;Acc:MGI:96819]
457	ENSMUSG00000039747	-6.79532	0.00330835	0.110724	0.75997	1.31584	Orai2	ORAI calcium release-activated calcium modulator 2 Gene [Source:MGI Symbol;Acc:MGI:2443195]
458	ENSMUSG00000024240	-6.79209	0.00331672	0.110724	0.809346	1.23557	Epc1	enhancer of polycomb homolog 1 (Drosophila) Gene [Source:MGI Symbol;Acc:MGI:1278322]
459	ENSMUSG00000036752	6.7914	0.00332091	0.110724	1.31669	1.31669	Tubb2c	tubulin, beta 2C Gene [Source:MGI Symbol;Acc:MGI:1915472]
460	ENSMUSG00000032349	-6.78971	0.0033251	0.110724	0.623362	1.6042	Elovl5	ELOVL family member 5, elongation of long chain fatty acids (yeast) Gene [Source:MGI Symbol;Acc:MGI:1916051]
461	ENSMUSG00000034764	6.7876	0.00332929	0.110724	1.33068	1.33068	1700006J14Rik	RIKEN cDNA 1700006J14 gene Gene [Source:MGI Symbol;Acc:MGI:2447818]
462	ENSMUSG00000044201	6.78494	0.00333766	0.110724	2.28746	2.28746	Cdc25c	cell division cycle 25 homolog C (S. pombe) Gene [Source:MGI Symbol;Acc:MGI:88350]
463	ENSMUSG00000041268	6.78098	0.00334185	0.110724	1.83681	1.83681	Dmxl2	Dmx-like 2 Gene [Source:MGI Symbol;Acc:MGI:2444630]
464	ENSMUSG00000018566	6.77769	0.00335022	0.110724	1.77686	1.77686	Slc2a4	solute carrier family 2 (facilitated glucose transporter), member 4 Gene [Source:MGI Symbol;Acc:MGI:95758]
465	ENSMUSG00000050107	6.77707	0.00335441	0.110724	1.23354	1.23354	Gsg2	germ cell-specific gene 2 Gene [Source:MGI Symbol;Acc:MGI:1194498]
466	ENSMUSG00000081641	6.77351	0.0033586	0.110724	1.13251	1.13251	AL929226.2
467	ENSMUSG00000068551	-6.75901	0.00337954	0.111013	0.911415	1.09719	Zfp467	zinc finger protein 467 Gene [Source:MGI Symbol;Acc:MGI:1916160]
468	ENSMUSG00000025277	-6.753	0.00338373	0.111013	0.6516	1.53468	Abhd6	abhydrolase domain containing 6 Gene [Source:MGI Symbol;Acc:MGI:1913332]
469	ENSMUSG00000031262	6.75276	0.0033921	0.111013	1.83959	1.83959	Cenpi	centromere protein I Gene [Source:MGI Symbol;Acc:MGI:2147897]
470	ENSMUSG00000045827	-6.75235	0.00339629	0.111013	0.773379	1.29303	Serpinb9	serine (or cysteine) peptidase inhibitor, clade B, member 9 Gene [Source:MGI Symbol;Acc:MGI:106603]
471	ENSMUSG00000038080	-6.74865	0.00340885	0.111188	0.724211	1.38081	Kdm1b	lysine (K)-specific demethylase 1B Gene [Source:MGI Symbol;Acc:MGI:2145261]
472	ENSMUSG00000043535	-6.74642	0.00342142	0.111261	0.820131	1.21932	Setx	senataxin Gene [Source:MGI Symbol;Acc:MGI:2443480]
473	ENSMUSG00000032103	-6.74441	0.0034256	0.111261	0.713601	1.40134	Pus3	pseudouridine synthase 3 Gene [Source:MGI Symbol;Acc:MGI:1914299]
474	ENSMUSG00000049130	6.74279	0.00343398	0.111298	3.18922	3.18922	C5ar1	complement component 5a receptor 1 Gene [Source:MGI Symbol;Acc:MGI:88232]
475	ENSMUSG00000039501	-6.73879	0.00344236	0.111335	0.904233	1.10591	Znfx1	zinc finger, NFX1-type containing 1 Gene [Source:MGI Symbol;Acc:MGI:2138982]
476	ENSMUSG00000039109	6.72463	0.00345911	0.111641	4.47828	4.47828	F13a1	coagulation factor XIII, A1 subunit Gene [Source:MGI Symbol;Acc:MGI:1921395]
477	ENSMUSG00000064147	6.71969	0.00347167	0.111812	1.51124	1.51124	Rab44	RAB44, member RAS oncogene family Gene [Source:MGI Symbol;Acc:MGI:3045302]
478	ENSMUSG00000043241	-6.701	0.00348842	0.112117	0.838958	1.19195	Upf2	UPF2 regulator of nonsense transcripts homolog (yeast) Gene [Source:MGI Symbol;Acc:MGI:2449307]
479	ENSMUSG00000030336	-6.69274	0.00350098	0.11212	0.776888	1.28719	Cd27	CD27 antigen Gene [Source:MGI Symbol;Acc:MGI:88326]
480	ENSMUSG00000023249	-6.68672	0.00351355	0.11212	0.662468	1.50951	Parp3	poly (ADP-ribose) polymerase family, member 3 Gene [Source:MGI Symbol;Acc:MGI:1891258]
481	ENSMUSG00000020721	-6.68585	0.00351774	0.11212	0.760305	1.31526	Helz	helicase with zinc finger domain Gene [Source:MGI Symbol;Acc:MGI:1925705]
482	ENSMUSG00000037148	-6.68483	0.00352611	0.112155	0.90706	1.10246	Arhgap10	Rho GTPase activating protein 10 Gene [Source:MGI Symbol;Acc:MGI:1925764]
483	ENSMUSG00000024074	-6.66729	0.0035638	0.112194	0.728517	1.37265	Crim1	cysteine rich transmembrane BMP regulator 1 (chordin like) Gene [Source:MGI Symbol;Acc:MGI:1354756]
484	ENSMUSG00000074404	-6.66512	0.00356799	0.112194	0.928182	1.07737	Gm1698	predicted gene 1698 Gene [Source:MGI Symbol;Acc:MGI:2686544]
485	ENSMUSG00000031979	-6.66097	0.00357636	0.112194	0.899183	1.11212	Cog2	component of oligomeric golgi complex 2 Gene [Source:MGI Symbol;Acc:MGI:1923582]
486	ENSMUSG00000026637	-6.6598	0.00358055	0.112194	0.702874	1.42273	Traf5	TNF receptor-associated factor 5 Gene [Source:MGI Symbol;Acc:MGI:107548]
487	ENSMUSG00000025860	-6.65411	0.0035973	0.112194	0.803258	1.24493	Xiap	X-linked inhibitor of apoptosis Gene [Source:MGI Symbol;Acc:MGI:107572]
488	ENSMUSG00000006587	-6.64352	0.00361405	0.112194	0.83676	1.19509	Snai3	snail homolog 3 (Drosophila) Gene [Source:MGI Symbol;Acc:MGI:1353563]
489	ENSMUSG00000034863	-6.64297	0.00361824	0.112194	0.807138	1.23895	Ano8	anoctamin 8 Gene [Source:MGI Symbol;Acc:MGI:2687327]
490	ENSMUSG00000038582	-6.63776	0.00362662	0.112194	0.680371	1.46979	Pptc7	PTC7 protein phosphatase homolog (S. cerevisiae) Gene [Source:MGI Symbol;Acc:MGI:2444593]
491	ENSMUSG00000037946	-6.62959	0.00365174	0.112194	0.736899	1.35704	Fgd3	FYVE, RhoGEF and PH domain containing 3 Gene [Source:MGI Symbol;Acc:MGI:1353657]
492	ENSMUSG00000041530	-6.62865	0.00365593	0.112194	0.708749	1.41094	Eif2c1	eukaryotic translation initiation factor 2C, 1 Gene [Source:MGI Symbol;Acc:MGI:2446630]
493	ENSMUSG00000040599	-6.6228	0.00366012	0.112194	0.813401	1.22941	Mis12	MIS12 homolog (yeast) Gene [Source:MGI Symbol;Acc:MGI:1914389]
494	ENSMUSG00000083539	-6.60223	0.003702	0.112194	0.881202	1.13481	AL772174.2
495	ENSMUSG00000018169	-6.58265	0.00373131	0.112194	0.73031	1.36928	Mfng	MFNG O-fucosylpeptide 3-beta-N-acetylglucosaminyltransferase Gene [Source:MGI Symbol;Acc:MGI:1095404]
496	ENSMUSG00000028737	-6.5753	0.00375225	0.112194	0.844061	1.18475	Aldh4a1	aldehyde dehydrogenase 4 family, member A1 Gene [Source:MGI Symbol;Acc:MGI:2443883]
497	ENSMUSG00000028974	-6.56327	0.00376063	0.112194	0.817377	1.22343	Dffa	DNA fragmentation factor, alpha subunit Gene [Source:MGI Symbol;Acc:MGI:1196227]
498	ENSMUSG00000030325	-6.55024	0.00378157	0.112194	0.872248	1.14646	Klrb1c	killer cell lectin-like receptor subfamily B member 1C Gene [Source:MGI Symbol;Acc:MGI:107538]
499	ENSMUSG00000037720	-6.54185	0.00380669	0.112194	0.75372	1.32675	Tmem33	transmembrane protein 33 Gene [Source:MGI Symbol;Acc:MGI:1915128]
500	ENSMUSG00000027463	-6.53002	0.00384019	0.112194	0.78662	1.27126	2310046K01Rik	RIKEN cDNA 2310046K01 gene Gene [Source:MGI Symbol;Acc:MGI:1916948]
501	ENSMUSG00000056962	-6.52441	0.00384857	0.112194	0.738905	1.35335	Jmjd6	jumonji domain containing 6 Gene [Source:MGI Symbol;Acc:MGI:1858910]
502	ENSMUSG00000030775	-6.51888	0.00386532	0.112194	0.442707	2.25883	Trat1	T cell receptor associated transmembrane adaptor 1 Gene [Source:MGI Symbol;Acc:MGI:1924897]
503	ENSMUSG00000040899	-6.5187	0.00386951	0.112194	0.775267	1.28988	Ccr6	chemokine (C-C motif) receptor 6 Gene [Source:MGI Symbol;Acc:MGI:1333797]
504	ENSMUSG00000060108	-6.51673	0.00387788	0.112194	0.961086	1.04049	Olfr741	olfactory receptor 741 Gene [Source:MGI Symbol;Acc:MGI:3030575]
505	ENSMUSG00000043183	-6.51609	0.00388207	0.112194	0.751758	1.33021	4732471D19Rik	RIKEN cDNA 4732471D19 gene Gene [Source:MGI Symbol;Acc:MGI:2442599]
506	ENSMUSG00000055960	-6.51303	0.00389882	0.112194	0.966971	1.03416	Skint4	selection and upkeep of intraepithelial T cells 4 Gene [Source:MGI Symbol;Acc:MGI:2444425]
507	ENSMUSG00000034826	-6.50816	0.00391557	0.112194	0.888431	1.12558	Nup54	nucleoporin 54 Gene [Source:MGI Symbol;Acc:MGI:1920460]
508	ENSMUSG00000032733	-6.50666	0.00391976	0.112194	0.780286	1.28158	Snx33	sorting nexin 33 Gene [Source:MGI Symbol;Acc:MGI:2443239]
509	ENSMUSG00000020781	-6.50579	0.00392395	0.112194	0.787347	1.27009	Tsen54	tRNA splicing endonuclease 54 homolog (S. cerevisiae) Gene [Source:MGI Symbol;Acc:MGI:1923515]
510	ENSMUSG00000002455	-6.50275	0.00393651	0.112194	0.866325	1.1543	Prpf6	PRP6 pre-mRNA splicing factor 6 homolog (yeast) Gene [Source:MGI Symbol;Acc:MGI:1922946]
511	ENSMUSG00000018341	-6.50206	0.0039407	0.112194	0.727188	1.37516	Il12rb2	interleukin 12 receptor, beta 2 Gene [Source:MGI Symbol;Acc:MGI:1270861]
512	ENSMUSG00000052142	-6.49825	0.00394908	0.112194	0.696793	1.43515	Rasal3	RAS protein activator like 3 Gene [Source:MGI Symbol;Acc:MGI:2444128]
513	ENSMUSG00000042032	-6.49392	0.00396164	0.112194	0.883392	1.132	Mat2b	methionine adenosyltransferase II, beta Gene [Source:MGI Symbol;Acc:MGI:1913667]
514	ENSMUSG00000037913	-6.48917	0.00396583	0.112194	0.84294	1.18632	AC124428.1
515	ENSMUSG00000071456	-6.4809	0.00397839	0.112194	0.69943	1.42974	1110002L01Rik	RIKEN cDNA 1110002L01 gene Gene [Source:MGI Symbol;Acc:MGI:1915821]
516	ENSMUSG00000021277	-6.47924	0.00398677	0.112194	0.710806	1.40685	Traf3	TNF receptor-associated factor 3 Gene [Source:MGI Symbol;Acc:MGI:108041]
517	ENSMUSG00000031101	-6.47883	0.00399095	0.112194	0.771859	1.29557	Sash3	SAM and SH3 domain containing 3 Gene [Source:MGI Symbol;Acc:MGI:1921381]
518	ENSMUSG00000035900	-6.46757	0.00400352	0.112194	0.857882	1.16566	Gramd4	GRAM domain containing 4 Gene [Source:MGI Symbol;Acc:MGI:2676308]
519	ENSMUSG00000037104	-6.46662	0.00401608	0.112194	0.859713	1.16318	Socs5	suppressor of cytokine signaling 5 Gene [Source:MGI Symbol;Acc:MGI:2385459]
520	ENSMUSG00000039157	-6.45598	0.00403283	0.112194	0.775784	1.28902	Fam102a	family with sequence similarity 102, member A Gene [Source:MGI Symbol;Acc:MGI:2138935]
521	ENSMUSG00000016181	-6.44766	0.0040454	0.112194	0.812341	1.23101	AA408296	Digestive organ expansion factor homolog [Source:UniProtKB/Swiss-Prot;Acc:Q8BTT6]
522	ENSMUSG00000048787	-6.44412	0.00404958	0.112194	0.807658	1.23815	Dcun1d3	DCN1, defective in cullin neddylation 1, domain containing 3 (S. cerevisiae) Gene [Source:MGI Symbol;Acc:MGI:2679003]
523	ENSMUSG00000025402	-6.44398	0.00405377	0.112194	0.650636	1.53696	Nab2	Ngfi-A binding protein 2 Gene [Source:MGI Symbol;Acc:MGI:107563]
524	ENSMUSG00000028273	-6.43872	0.00406633	0.112194	0.774414	1.2913	Pdlim5	PDZ and LIM domain 5 Gene [Source:MGI Symbol;Acc:MGI:1927489]
525	ENSMUSG00000065904	-6.43795	0.00407052	0.112194	0.889197	1.12461	SNORD63	Small nucleolar RNA SNORD63 [Source:RFAM;Acc:RF00154]
526	ENSMUSG00000052684	-6.43305	0.00408727	0.112194	0.629943	1.58744	Jun	Jun oncogene Gene [Source:MGI Symbol;Acc:MGI:96646]
527	ENSMUSG00000071669	-6.42915	0.00409565	0.112194	0.690657	1.4479	Snx29	sorting nexin 29 Gene [Source:MGI Symbol;Acc:MGI:1921728]
528	ENSMUSG00000025821	-6.42483	0.00410821	0.112194	0.867091	1.15328	Zfp282	zinc finger protein 282 Gene [Source:MGI Symbol;Acc:MGI:2141413]
529	ENSMUSG00000057229	-6.42437	0.0041124	0.112194	0.781892	1.27895	Atp5sl	ATP5S-like Gene [Source:MGI Symbol;Acc:MGI:1913599]
530	ENSMUSG00000044636	-6.4056	0.00412915	0.112194	0.732975	1.3643	Csrnp2	cysteine-serine-rich nuclear protein 2 Gene [Source:MGI Symbol;Acc:MGI:2386852]
531	ENSMUSG00000004707	-6.39888	0.00413753	0.112194	0.800159	1.24975	Ly9	lymphocyte antigen 9 Gene [Source:MGI Symbol;Acc:MGI:96885]
532	ENSMUSG00000047889	-6.37651	0.00418359	0.112194	0.981813	1.01852	RP23-3N21.1	predicted gene 11390 (Gm11390), mRNA [Source:RefSeq DNA;Acc:NM_001076790]
533	ENSMUSG00000052760	-6.36744	0.00420453	0.112194	0.769392	1.29973	A630001G21Rik	RIKEN cDNA A630001G21 gene Gene [Source:MGI Symbol;Acc:MGI:2443131]
534	ENSMUSG00000041471	-6.36731	0.00420872	0.112194	0.905184	1.10475	Fam35a	family with sequence similarity 35, member A Gene [Source:MGI Symbol;Acc:MGI:1922948]
535	ENSMUSG00000019916	-6.35143	0.00421709	0.112194	0.460616	2.171	P4ha1	procollagen-proline, 2-oxoglutarate 4-dioxygenase (proline 4-hydroxylase), alpha 1 polypeptide Gene [Source:MGI Symbol;Acc:MGI:97463]
536	ENSMUSG00000021413	-6.33692	0.00425478	0.112194	0.811098	1.2329	Prpf4b	PRP4 pre-mRNA processing factor 4 homolog B (yeast) Gene [Source:MGI Symbol;Acc:MGI:109584]
537	ENSMUSG00000029992	-6.33573	0.00425897	0.112194	0.818075	1.22238	Gfpt1	glutamine fructose-6-phosphate transaminase 1 Gene [Source:MGI Symbol;Acc:MGI:95698]
538	ENSMUSG00000018846	-6.33433	0.00426316	0.112194	0.768514	1.30121	Pank3	pantothenate kinase 3 Gene [Source:MGI Symbol;Acc:MGI:2387464]
539	ENSMUSG00000058587	-6.32556	0.00427991	0.112194	0.765946	1.30557	Tmod3	tropomodulin 3 Gene [Source:MGI Symbol;Acc:MGI:1355315]
540	ENSMUSG00000025352	-6.32514	0.0042841	0.112194	0.64834	1.5424	Gdf11	growth differentiation factor 11 Gene [Source:MGI Symbol;Acc:MGI:1338027]
541	ENSMUSG00000026854	-6.3235	0.00429247	0.112194	0.841143	1.18886	Usp20	ubiquitin specific peptidase 20 Gene [Source:MGI Symbol;Acc:MGI:1921520]
542	ENSMUSG00000031577	-6.31935	0.00430504	0.112194	0.892949	1.11989	BC019943	Uncharacterized protein C8orf41 homolog [Source:UniProtKB/Swiss-Prot;Acc:Q8BGV4]
543	ENSMUSG00000033653	-6.31735	0.00432179	0.112194	0.911643	1.09692	Vps8	vacuolar protein sorting 8 homolog (S. cerevisiae) Gene [Source:MGI Symbol;Acc:MGI:2146407]
544	ENSMUSG00000030031	-6.31245	0.00432598	0.112194	0.788688	1.26793	Kbtbd8	kelch repeat and BTB (POZ) domain containing 8 Gene [Source:MGI Symbol;Acc:MGI:2661430]
545	ENSMUSG00000045598	-6.31146	0.00433016	0.112194	0.764739	1.30764	Zfp553	zinc finger protein 553 Gene [Source:MGI Symbol;Acc:MGI:2384725]
546	ENSMUSG00000030655	-6.30859	0.00433854	0.112194	0.722115	1.38482	Smg1	SMG1 homolog, phosphatidylinositol 3-kinase-related kinase (C. elegans) Gene [Source:MGI Symbol;Acc:MGI:1919742]
547	ENSMUSG00000026924	-6.3044	0.00434692	0.112194	0.858515	1.1648	Sec16a	SEC16 homolog A (S. cerevisiae) Gene [Source:MGI Symbol;Acc:MGI:2139207]
548	ENSMUSG00000079184	-6.30132	0.0043511	0.112194	0.715935	1.39678	Mphosph8	M-phase phosphoprotein 8 Gene [Source:MGI Symbol;Acc:MGI:1922589]
549	ENSMUSG00000008686	-6.30122	0.00435529	0.112194	0.813056	1.22993	Zfp422-rs1	zinc finger protein 422, related sequence 1 Gene [Source:MGI Symbol;Acc:MGI:3028594]
550	ENSMUSG00000025873	-6.29741	0.00436367	0.112194	0.930224	1.07501	Faf2	Fas associated factor family member 2 Gene [Source:MGI Symbol;Acc:MGI:1923827]
551	ENSMUSG00000049232	-6.29295	0.00437623	0.112194	0.734635	1.36122	Tigd2	tigger transposable element derived 2 Gene [Source:MGI Symbol;Acc:MGI:1915390]
552	ENSMUSG00000031608	-6.29167	0.00438042	0.112194	0.704885	1.41867	Galnt7	UDP-N-acetyl-alpha-D-galactosamine: polypeptide N-acetylgalactosaminyltransferase 7 Gene [Source:MGI Symbol;Acc:MGI:1349449]
553	ENSMUSG00000022684	-6.29022	0.00438461	0.112194	0.716979	1.39474	Bfar	bifunctional apoptosis regulator Gene [Source:MGI Symbol;Acc:MGI:1914368]
554	ENSMUSG00000067203	-6.27978	0.00440554	0.112194	0.858356	1.16502	CR974462.2
555	ENSMUSG00000029209	-6.27704	0.00440973	0.112194	0.77648	1.28786	Gnpda2	glucosamine-6-phosphate deaminase 2 Gene [Source:MGI Symbol;Acc:MGI:1915230]
556	ENSMUSG00000053286	-6.27654	0.00441811	0.112194	0.764107	1.30872	1190005F20Rik	RIKEN cDNA 1190005F20 gene Gene [Source:MGI Symbol;Acc:MGI:1916185]
557	ENSMUSG00000026339	-6.27104	0.00443905	0.112194	0.837059	1.19466	Ccdc93	coiled-coil domain containing 93 Gene [Source:MGI Symbol;Acc:MGI:1918079]
558	ENSMUSG00000024457	-6.26927	0.00444742	0.112194	0.819182	1.22073	Trim26	tripartite motif-containing 26 Gene [Source:MGI Symbol;Acc:MGI:1337056]
559	ENSMUSG00000063646	-6.26717	0.0044558	0.112194	0.708487	1.41146	Jakmip1	janus kinase and microtubule interacting protein 1 Gene [Source:MGI Symbol;Acc:MGI:1923321]
560	ENSMUSG00000031258	-6.26504	0.00445999	0.112194	0.593565	1.68473	Xkrx	X Kell blood group precursor related X linked Gene [Source:MGI Symbol;Acc:MGI:3584011]
561	ENSMUSG00000044709	-6.26145	0.00446836	0.112194	0.891529	1.12167	Gemin7	gem (nuclear organelle) associated protein 7 Gene [Source:MGI Symbol;Acc:MGI:1916981]
562	ENSMUSG00000041650	-6.25741	0.00447255	0.112194	0.863752	1.15774	Pcca	propionyl-Coenzyme A carboxylase, alpha polypeptide Gene [Source:MGI Symbol;Acc:MGI:97499]
563	ENSMUSG00000045775	-6.25059	0.00450605	0.112329	0.681744	1.46683	Slc16a5	solute carrier family 16 (monocarboxylic acid transporters), member 5 Gene [Source:MGI Symbol;Acc:MGI:2443515]
564	ENSMUSG00000058318	-6.2457	0.00451861	0.112329	0.857647	1.16598	Phf21a	PHD finger protein 21A Gene [Source:MGI Symbol;Acc:MGI:2384756]
565	ENSMUSG00000027339	-6.23413	0.00453537	0.112329	0.784655	1.27444	Rassf2	Ras association (RalGDS/AF-6) domain family member 2 Gene [Source:MGI Symbol;Acc:MGI:2442060]
566	ENSMUSG00000027111	-6.23204	0.00454374	0.112329	0.627779	1.59292	Itga6	integrin alpha 6 Gene [Source:MGI Symbol;Acc:MGI:96605]
567	ENSMUSG00000021488	-6.20829	0.00459399	0.112336	0.772131	1.29512	Nsd1	nuclear receptor-binding SET-domain protein 1 Gene [Source:MGI Symbol;Acc:MGI:1276545]
568	ENSMUSG00000042570	-6.20426	0.00460237	0.112336	0.806473	1.23997	Mier2	mesoderm induction early response 1, family member 2 Gene [Source:MGI Symbol;Acc:MGI:1917677]
569	ENSMUSG00000079363	-6.20134	0.00460656	0.112336	0.713468	1.4016	Gbp4	guanylate binding protein 4 Gene [Source:MGI Symbol;Acc:MGI:97072]
570	ENSMUSG00000020156	-6.19522	0.00461493	0.112336	0.870143	1.14924	Mum1	melanoma associated antigen (mutated) 1 Gene [Source:MGI Symbol;Acc:MGI:1915364]
571	ENSMUSG00000026594	-6.19216	0.00461912	0.112336	0.736637	1.35752	Ralgps2	Ral GEF with PH domain and SH3 binding motif 2 Gene [Source:MGI Symbol;Acc:MGI:1925505]
572	ENSMUSG00000024287	-6.18927	0.00463168	0.112336	0.846215	1.18173	Thoc1	THO complex 1 Gene [Source:MGI Symbol;Acc:MGI:1919668]
573	ENSMUSG00000035042	-6.18565	0.00464844	0.112336	0.787392	1.27002	Ccl5	chemokine (C-C motif) ligand 5 Gene [Source:MGI Symbol;Acc:MGI:98262]
574	ENSMUSG00000057982	-6.18515	0.00465262	0.112336	0.708963	1.41051	Zfp809	zinc finger protein 809 Gene [Source:MGI Symbol;Acc:MGI:2143362]
575	ENSMUSG00000046667	-6.18154	0.004661	0.112336	0.613263	1.63062	Rbm12b	RNA binding motif protein 12B Gene [Source:MGI Symbol;Acc:MGI:1919647]
576	ENSMUSG00000006705	-6.17733	0.00467775	0.112462	0.718953	1.39091	Pknox1	Pbx/knotted 1 homeobox Gene [Source:MGI Symbol;Acc:MGI:1201409]
577	ENSMUSG00000032480	-6.17441	0.0046945	0.112512	0.795069	1.25775	Dhx30	DEAH (Asp-Glu-Ala-His) box polypeptide 30 Gene [Source:MGI Symbol;Acc:MGI:1920081]
578	ENSMUSG00000000409	-6.16838	0.00471544	0.112563	0.709365	1.40971	Lck	lymphocyte protein tyrosine kinase Gene [Source:MGI Symbol;Acc:MGI:96756]
579	ENSMUSG00000039219	-6.16828	0.00471963	0.112563	0.754726	1.32498	Arid4b	AT rich interactive domain 4B (RBP1-like) Gene [Source:MGI Symbol;Acc:MGI:2137512]
580	ENSMUSG00000026626	-6.16519	0.00472382	0.112563	0.866129	1.15456	Ppp2r5a	protein phosphatase 2, regulatory subunit B (B56), alpha isoform Gene [Source:MGI Symbol;Acc:MGI:2388479]
581	ENSMUSG00000037202	-6.16449	0.004728	0.112563	0.650961	1.53619	Prf1	perforin 1 (pore forming protein) Gene [Source:MGI Symbol;Acc:MGI:97551]
582	ENSMUSG00000029552	-6.15889	0.00474057	0.112563	0.731556	1.36695	Tes	testis derived transcript Gene [Source:MGI Symbol;Acc:MGI:105081]
583	ENSMUSG00000051124	-6.1511	0.00476151	0.112711	0.661629	1.51142	Gimap9	GTPase, IMAP family member 9 Gene [Source:MGI Symbol;Acc:MGI:3511744]
584	ENSMUSG00000034724	-6.14811	0.00477407	0.112711	0.747888	1.3371	Cnot6l	CCR4-NOT transcription complex, subunit 6-like Gene [Source:MGI Symbol;Acc:MGI:2443154]
585	ENSMUSG00000048027	-6.14744	0.00478244	0.112711	0.827772	1.20806	Rgmb	RGM domain family, member B Gene [Source:MGI Symbol;Acc:MGI:1916049]
586	ENSMUSG00000037110	-6.14316	0.00480757	0.112777	0.857324	1.16642	Ralgapa2	Ral GTPase activating protein, alpha subunit 2 (catalytic) Gene [Source:MGI Symbol;Acc:MGI:3036245]
587	ENSMUSG00000001774	-6.14182	0.00482013	0.112777	0.448986	2.22724	Chordc1	cysteine and histidine-rich domain (CHORD)-containing, zinc-binding protein 1 Gene [Source:MGI Symbol;Acc:MGI:1914167]
588	ENSMUSG00000057161	-6.13278	0.0048327	0.112777	0.965587	1.03564	V1rg3	vomeronasal 1 receptor, G3 Gene [Source:MGI Symbol;Acc:MGI:2159642]
589	ENSMUSG00000027742	-6.12671	0.00484526	0.112777	0.850916	1.1752	Cog6	component of oligomeric golgi complex 6 Gene [Source:MGI Symbol;Acc:MGI:1914792]
590	ENSMUSG00000020385	-6.1108	0.00490808	0.112777	0.79669	1.25519	Clk4	CDC like kinase 4 Gene [Source:MGI Symbol;Acc:MGI:1098551]
591	ENSMUSG00000058454	-6.09498	0.00494996	0.112777	0.825735	1.21104	Dhcr7	7-dehydrocholesterol reductase Gene [Source:MGI Symbol;Acc:MGI:1298378]
592	ENSMUSG00000042644	-6.08459	0.00497089	0.112777	0.727426	1.37471	Itpr3	inositol 1,4,5-triphosphate receptor 3 Gene [Source:MGI Symbol;Acc:MGI:96624]
593	ENSMUSG00000053617	-6.08446	0.00497508	0.112777	0.771786	1.2957	Sh3pxd2a	SH3 and PX domains 2A Gene [Source:MGI Symbol;Acc:MGI:1298393]
594	ENSMUSG00000024045	-6.08287	0.00498346	0.112777	0.786103	1.2721	Akap8	A kinase (PRKA) anchor protein 8 Gene [Source:MGI Symbol;Acc:MGI:1928488]
595	ENSMUSG00000020561	-6.08278	0.00498765	0.112777	0.793687	1.25994	Twistnb	TWIST neighbor Gene [Source:MGI Symbol;Acc:MGI:106292]
596	ENSMUSG00000052144	-6.06213	0.00505046	0.113238	0.752428	1.32903	Ppp4r2	protein phosphatase 4, regulatory subunit 2 Gene [Source:MGI Symbol;Acc:MGI:3027896]
597	ENSMUSG00000029359	-6.05859	0.00506721	0.113238	0.871145	1.14792	Tesc	tescalcin Gene [Source:MGI Symbol;Acc:MGI:1930803]
598	ENSMUSG00000019907	-6.05772	0.0050714	0.113238	0.880974	1.13511	Ppp1r12a	protein phosphatase 1, regulatory (inhibitor) subunit 12A Gene [Source:MGI Symbol;Acc:MGI:1309528]
599	ENSMUSG00000034833	-6.04665	0.00509234	0.113238	0.623858	1.60293	5830405N20Rik	RIKEN cDNA 5830405N20 gene Gene [Source:MGI Symbol;Acc:MGI:1914846]
600	ENSMUSG00000039158	-6.0449	0.00509653	0.113238	0.699001	1.43061	Akna	AT-hook transcription factor Gene [Source:MGI Symbol;Acc:MGI:2140340]
601	ENSMUSG00000027131	-6.0433	0.00510072	0.113238	0.816481	1.22477	Tmem85	transmembrane protein 85 Gene [Source:MGI Symbol;Acc:MGI:1915282]
602	ENSMUSG00000032528	-6.03847	0.0051049	0.113238	0.610963	1.63676	Vipr1	vasoactive intestinal peptide receptor 1 Gene [Source:MGI Symbol;Acc:MGI:109272]
603	ENSMUSG00000022186	-6.03361	0.00511747	0.113238	0.805025	1.2422	Oxct1	3-oxoacid CoA transferase 1 Gene [Source:MGI Symbol;Acc:MGI:1914291]
604	ENSMUSG00000066415	-6.02171	0.00513841	0.113238	0.807388	1.23856	Msl2	male-specific lethal 2 homolog (Drosophila) Gene [Source:MGI Symbol;Acc:MGI:1925103]
605	ENSMUSG00000038611	-6.02021	0.00514678	0.113238	0.825442	1.21147	Phrf1	PHD and ring finger domains 1 Gene [Source:MGI Symbol;Acc:MGI:2141847]
606	ENSMUSG00000009013	-6.02017	0.00515097	0.113238	0.727551	1.37447	Dynll1	dynein light chain LC8-type 1 Gene [Source:MGI Symbol;Acc:MGI:1861457]
607	ENSMUSG00000053044	-6.01731	0.00516772	0.113238	0.698937	1.43074	Cd8b1	CD8 antigen, beta chain 1 Gene [Source:MGI Symbol;Acc:MGI:88347]
608	ENSMUSG00000031838	-6.0123	0.00518028	0.113238	0.740249	1.3509	Ifi30	interferon gamma inducible protein 30 Gene [Source:MGI Symbol;Acc:MGI:2137648]
609	ENSMUSG00000057796	-6.0086	0.00518866	0.113238	0.679853	1.47091	AC135567.2	Putative uncharacterized protein [Source:UniProtKB/TrEMBL;Acc:Q8C3I4]
610	ENSMUSG00000005465	-6.00594	0.00519704	0.113238	0.73905	1.35309	Il27ra	interleukin 27 receptor, alpha Gene [Source:MGI Symbol;Acc:MGI:1355318]
611	ENSMUSG00000032572	-6.00046	0.00522635	0.113238	0.828856	1.20648	Dvwa	dual von Willebrand factor A domains Gene [Source:MGI Symbol;Acc:MGI:1915803]
612	ENSMUSG00000031532	-5.99777	0.00523473	0.113238	0.700815	1.42691	Tmem66	transmembrane protein 66 Gene [Source:MGI Symbol;Acc:MGI:1915137]
613	ENSMUSG00000053907	-5.9956	0.0052431	0.113238	0.737579	1.35579	Mat2a	methionine adenosyltransferase II, alpha Gene [Source:MGI Symbol;Acc:MGI:2443731]
614	ENSMUSG00000028121	-5.99135	0.00525148	0.113238	0.741693	1.34827	Bcar3	breast cancer anti-estrogen resistance 3 Gene [Source:MGI Symbol;Acc:MGI:1352501]
615	ENSMUSG00000027692	-5.98763	0.00526823	0.113238	0.714015	1.40053	AC121268.1
616	ENSMUSG00000029701	-5.98753	0.00527242	0.113238	0.806874	1.23935	Rbm28	RNA binding motif protein 28 Gene [Source:MGI Symbol;Acc:MGI:2655711]
617	ENSMUSG00000046532	-5.98379	0.00529754	0.113281	0.704808	1.41883	Ar	androgen receptor Gene [Source:MGI Symbol;Acc:MGI:88064]
618	ENSMUSG00000024383	-5.98221	0.00530173	0.113281	0.673416	1.48497	Map3k2	mitogen-activated protein kinase kinase kinase 2 Gene [Source:MGI Symbol;Acc:MGI:1346873]
619	ENSMUSG00000037318	-5.97565	0.00532267	0.113281	0.717769	1.3932	Traf3ip3	TRAF3 interacting protein 3 Gene [Source:MGI Symbol;Acc:MGI:2441706]
620	ENSMUSG00000020594	-5.97565	0.00532686	0.113281	0.90396	1.10624	Pum2	pumilio 2 (Drosophila) Gene [Source:MGI Symbol;Acc:MGI:1931751]
621	ENSMUSG00000016933	-5.97508	0.00533104	0.113281	0.648771	1.54138	Plcg1	phospholipase C, gamma 1 Gene [Source:MGI Symbol;Acc:MGI:97615]
622	ENSMUSG00000022801	-5.97032	0.00534361	0.113281	0.831988	1.20194	Lrch3	leucine-rich repeats and calponin homology (CH) domain containing 3 Gene [Source:MGI Symbol;Acc:MGI:1917394]
623	ENSMUSG00000065564	-5.96694	0.00536036	0.113281	0.95902	1.04273	mmu-let-7b	mmu-let-7b [Source:miRBase;Acc:MI0000558]
624	ENSMUSG00000033014	-5.96049	0.00537711	0.113281	0.831449	1.20272	Trim33	tripartite motif-containing 33 Gene [Source:MGI Symbol;Acc:MGI:2137357]
625	ENSMUSG00000034973	-5.95584	0.00538967	0.113281	0.730374	1.36916	Dopey1	dopey family member 1 Gene [Source:MGI Symbol;Acc:MGI:1289294]
626	ENSMUSG00000027739	-5.94792	0.0054148	0.113281	0.86721	1.15312	Rab33b	RAB33B, member of RAS oncogene family Gene [Source:MGI Symbol;Acc:MGI:1330805]
627	ENSMUSG00000033671	-5.94497	0.00541899	0.113281	0.780389	1.28141	Cep350	centrosomal protein 350 Gene [Source:MGI Symbol;Acc:MGI:1921331]
628	ENSMUSG00000025436	-5.94411	0.00542736	0.113281	0.837902	1.19346	Xrcc6bp1	XRCC6 binding protein 1 Gene [Source:MGI Symbol;Acc:MGI:1916984]
629	ENSMUSG00000026207	-5.93494	0.00546505	0.113281	0.956977	1.04496	Speg	SPEG complex locus Gene [Source:MGI Symbol;Acc:MGI:109282]
630	ENSMUSG00000018999	-5.93308	0.00547343	0.113281	0.855606	1.16876	Slc35b4	solute carrier family 35, member B4 Gene [Source:MGI Symbol;Acc:MGI:1931249]
631	ENSMUSG00000042351	-5.93165	0.0054818	0.113281	0.78453	1.27465	Grap2	GRB2-related adaptor protein 2 Gene [Source:MGI Symbol;Acc:MGI:1333842]
632	ENSMUSG00000018381	-5.93114	0.00548599	0.113281	0.737051	1.35676	Abi3	ABI gene family, member 3 Gene [Source:MGI Symbol;Acc:MGI:1913860]
633	ENSMUSG00000020482	-5.92606	0.00550693	0.113281	0.477055	2.0962	Ccdc117	coiled-coil domain containing 117 Gene [Source:MGI Symbol;Acc:MGI:2144383]
634	ENSMUSG00000033059	-5.9249	0.00551112	0.113281	0.769656	1.29928	Pygb	brain glycogen phosphorylase Gene [Source:MGI Symbol;Acc:MGI:97828]
635	ENSMUSG00000055041	-5.91765	0.00552368	0.113281	0.847883	1.17941	Commd5	COMM domain containing 5 Gene [Source:MGI Symbol;Acc:MGI:1913648]
636	ENSMUSG00000024143	-5.91743	0.00552787	0.113281	0.654876	1.52701	Rhoq	ras homolog gene family, member Q Gene [Source:MGI Symbol;Acc:MGI:1931553]
637	ENSMUSG00000002280	-5.91242	0.00553625	0.113281	0.880649	1.13553	Narfl	nuclear prelamin A recognition factor-like Gene [Source:MGI Symbol;Acc:MGI:1914813]
638	ENSMUSG00000006134	-5.90947	0.00554043	0.113281	0.842523	1.18691	Crkl	v-crk sarcoma virus CT10 oncogene homolog (avian)-like Gene [Source:MGI Symbol;Acc:MGI:104686]
639	ENSMUSG00000006782	-5.90655	0.00554462	0.113281	0.801922	1.247	Cnp	2',3'-cyclic nucleotide 3' phosphodiesterase Gene [Source:MGI Symbol;Acc:MGI:88437]
640	ENSMUSG00000001248	-5.90269	0.005553	0.113281	0.699713	1.42916	Gramd1a	GRAM domain containing 1A Gene [Source:MGI Symbol;Acc:MGI:105490]
641	ENSMUSG00000024188	-5.90246	0.00555718	0.113281	0.742654	1.34652	Luc7l	Luc7 homolog (S. cerevisiae)-like Gene [Source:MGI Symbol;Acc:MGI:1914228]
642	ENSMUSG00000047909	-5.90091	0.00556556	0.113281	0.796738	1.25512	Ankrd16	ankyrin repeat domain 16 Gene [Source:MGI Symbol;Acc:MGI:2444796]
643	ENSMUSG00000008193	-5.89542	0.00557812	0.113281	0.744169	1.34378	Spib	Spi-B transcription factor (Spi-1/PU.1 related) Gene [Source:MGI Symbol;Acc:MGI:892986]
644	ENSMUSG00000029633	-5.87976	0.00559906	0.113281	0.870213	1.14914	RP24-350P11.1
645	ENSMUSG00000004568	-5.87843	0.00560744	0.113281	0.745782	1.34087	Arhgef18	rho/rac guanine nucleotide exchange factor (GEF) 18 Gene [Source:MGI Symbol;Acc:MGI:2142567]
646	ENSMUSG00000049588	-5.87591	0.00561163	0.113281	0.774571	1.29104	Ccdc69	coiled-coil domain containing 69 Gene [Source:MGI Symbol;Acc:MGI:1196234]
647	ENSMUSG00000034586	-5.87448	0.00562	0.113281	0.69572	1.43736	C630004H02Rik	RIKEN cDNA C630004H02 gene Gene [Source:MGI Symbol;Acc:MGI:2445087]
648	ENSMUSG00000015127	-5.85739	0.00566607	0.113425	0.704647	1.41915	Unkl	unkempt-like (Drosophila) Gene [Source:MGI Symbol;Acc:MGI:1921404]
649	ENSMUSG00000024136	-5.83262	0.00570794	0.113938	0.830372	1.20428	Dnase1l2	deoxyribonuclease 1-like 2 Gene [Source:MGI Symbol;Acc:MGI:1913955]
650	ENSMUSG00000027194	-5.82177	0.00573726	0.113938	0.892865	1.11999	Ttc17	tetratricopeptide repeat domain 17 Gene [Source:MGI Symbol;Acc:MGI:1921819]
651	ENSMUSG00000021264	-5.82074	0.00574145	0.113938	0.913828	1.0943	Yy1	YY1 transcription factor Gene [Source:MGI Symbol;Acc:MGI:99150]
652	ENSMUSG00000074497	-5.81886	0.00574563	0.113938	0.656027	1.52433	A430078G23Rik	RIKEN cDNA A430078G23 gene Gene [Source:MGI Symbol;Acc:MGI:2442135]
653	ENSMUSG00000033799	-5.81697	0.00575401	0.113938	0.773323	1.29312	BC016423	Uncharacterized protein C10orf18 homolog (Peripheral benzodiazepine receptor-associated protein 20) [Source:UniProtKB/Swiss-Prot;Acc:Q5DTT3]
654	ENSMUSG00000029474	-5.81184	0.00577076	0.113938	0.804669	1.24275	Rnf34	ring finger protein 34 Gene [Source:MGI Symbol;Acc:MGI:2153340]
655	ENSMUSG00000013698	-5.8038	0.0057917	0.113938	0.835993	1.19618	Pea15a	phosphoprotein enriched in astrocytes 15A Gene [Source:MGI Symbol;Acc:MGI:104799]
656	ENSMUSG00000058013	-5.80129	0.00580426	0.113938	0.810621	1.23362	40787	septin 11 Gene [Source:MGI Symbol;Acc:MGI:1277214]
657	ENSMUSG00000044949	-5.80124	0.00580845	0.113938	0.902962	1.10747	Ubtd2	ubiquitin domain containing 2 Gene [Source:MGI Symbol;Acc:MGI:2444752]
658	ENSMUSG00000015002	-5.79986	0.0058252	0.113938	0.771436	1.29628	Efr3a	EFR3 homolog A (S. cerevisiae) Gene [Source:MGI Symbol;Acc:MGI:1923990]
659	ENSMUSG00000025337	-5.79941	0.00582939	0.113938	0.812629	1.23057	Sbds	Shwachman-Bodian-Diamond syndrome homolog (human) Gene [Source:MGI Symbol;Acc:MGI:1913961]
660	ENSMUSG00000028397	-5.79273	0.00584614	0.113994	0.758493	1.3184	Kdm4c	lysine (K)-specific demethylase 4C Gene [Source:MGI Symbol;Acc:MGI:1924054]
661	ENSMUSG00000020143	-5.79178	0.00585033	0.113994	0.854983	1.16961	Dock2	dedicator of cyto-kinesis 2 Gene [Source:MGI Symbol;Acc:MGI:2149010]
662	ENSMUSG00000055170	-5.79126	0.00585452	0.113994	0.708326	1.41178	Ifng	interferon gamma Gene [Source:MGI Symbol;Acc:MGI:107656]
663	ENSMUSG00000074804	-5.78647	0.00587127	0.114168	0.9317	1.07331	RP23-20A6.1	expressed sequence AU015228 (AU015228), mRNA [Source:RefSeq DNA;Acc:NM_001033197]
664	ENSMUSG00000053289	-5.78421	0.00587964	0.114168	0.850304	1.17605	Ddx10	DEAD (Asp-Glu-Ala-Asp) box polypeptide 10 Gene [Source:MGI Symbol;Acc:MGI:1924841]
665	ENSMUSG00000075297	-5.77778	0.00589221	0.114168	0.727383	1.37479	H60b	histocompatibility 60b Gene [Source:MGI Symbol;Acc:MGI:3649078]
666	ENSMUSG00000039801	-5.77352	0.00589639	0.114168	0.76952	1.29951	2410089E03Rik	RIKEN cDNA 2410089E03 gene Gene [Source:MGI Symbol;Acc:MGI:1920942]
667	ENSMUSG00000028060	-5.77273	0.00590058	0.114168	0.727993	1.37364	2810403A07Rik	RIKEN cDNA 2810403A07 gene Gene [Source:MGI Symbol;Acc:MGI:1921450]
668	ENSMUSG00000024670	-5.75874	0.00596759	0.114839	0.755888	1.32295	Cd6	CD6 antigen Gene [Source:MGI Symbol;Acc:MGI:103566]
669	ENSMUSG00000034610	-5.74742	0.00597596	0.114839	0.768983	1.30042	Zcchc11	zinc finger, CCHC domain containing 11 Gene [Source:MGI Symbol;Acc:MGI:2445126]
670	ENSMUSG00000030366	-5.74718	0.00598015	0.114839	0.953844	1.04839	Ceacam12	carcinoembryonic antigen-related cell adhesion molecule 12 Gene [Source:MGI Symbol;Acc:MGI:1914565]
671	ENSMUSG00000019861	-5.72516	0.00605134	0.114913	0.786496	1.27146	Gopc	golgi associated PDZ and coiled-coil motif containing Gene [Source:MGI Symbol;Acc:MGI:2149946]
672	ENSMUSG00000015597	-5.72206	0.00605972	0.114913	0.787778	1.26939	Zfp318	zinc finger protein 318 Gene [Source:MGI Symbol;Acc:MGI:1889348]
673	ENSMUSG00000060579	-5.71287	0.00608066	0.114913	0.720189	1.38852	Fhit	fragile histidine triad gene Gene [Source:MGI Symbol;Acc:MGI:1277947]
674	ENSMUSG00000046808	-5.70961	0.00608903	0.114913	0.766287	1.30499	Atp10d	ATPase, class V, type 10D Gene [Source:MGI Symbol;Acc:MGI:2450125]
675	ENSMUSG00000036391	-5.70372	0.00612672	0.114913	0.772057	1.29524	Sec24a	Sec24 related gene family, member A (S. cerevisiae) Gene [Source:MGI Symbol;Acc:MGI:1924621]
676	ENSMUSG00000019841	-5.70234	0.0061351	0.114913	0.768978	1.30043	Rev3l	REV3-like, catalytic subunit of DNA polymerase zeta RAD54 like (S. cerevisiae) Gene [Source:MGI Symbol;Acc:MGI:1337131]
677	ENSMUSG00000027582	-5.70188	0.00613929	0.114913	0.69828	1.43209	Lime1	Lck interacting transmembrane adaptor 1 Gene [Source:MGI Symbol;Acc:MGI:1919949]
678	ENSMUSG00000028344	-5.7006	0.00614347	0.114913	0.775901	1.28882	Invs	inversin Gene [Source:MGI Symbol;Acc:MGI:1335082]
679	ENSMUSG00000050668	-5.69911	0.00614766	0.114913	0.833236	1.20014	Ccdc75	coiled-coil domain containing 75 Gene [Source:MGI Symbol;Acc:MGI:1858435]
680	ENSMUSG00000032946	-5.69872	0.00615185	0.114913	0.750255	1.33288	Rasgrp2	RAS, guanyl releasing protein 2 Gene [Source:MGI Symbol;Acc:MGI:1333849]
681	ENSMUSG00000047767	-5.69867	0.00615604	0.114913	0.750078	1.33319	Atg16l2	autophagy related 16 like 2 (S. cerevisiae) Gene [Source:MGI Symbol;Acc:MGI:1920933]
682	ENSMUSG00000018974	-5.69731	0.00616441	0.11493	0.877299	1.13986	Sart3	squamous cell carcinoma antigen recognized by T-cells 3 Gene [Source:MGI Symbol;Acc:MGI:1858230]
683	ENSMUSG00000021156	-5.69334	0.00618954	0.114968	0.80115	1.24821	Zmynd11	zinc finger, MYND domain containing 11 Gene [Source:MGI Symbol;Acc:MGI:1913755]
684	ENSMUSG00000034055	-5.68904	0.0062021	0.114968	0.765869	1.30571	Phka1	phosphorylase kinase alpha 1 Gene [Source:MGI Symbol;Acc:MGI:97576]
685	ENSMUSG00000034438	-5.68833	0.00621048	0.114968	0.713396	1.40175	Gbp8	guanylate-binding protein 8 Gene [Source:MGI Symbol;Acc:MGI:1923324]
686	ENSMUSG00000024070	-5.67893	0.00626073	0.115179	0.694576	1.43973	Prkd3	protein kinase D3 Gene [Source:MGI Symbol;Acc:MGI:1922542]
687	ENSMUSG00000046679	-5.67656	0.00626492	0.115179	0.78886	1.26765	C87436	Uncharacterized protein C2orf42 homolog [Source:UniProtKB/Swiss-Prot;Acc:Q8R3C1]
688	ENSMUSG00000065563	-5.67482	0.00628586	0.115179	0.792943	1.26112	mmu-mir-103-2	mmu-mir-103-2 [Source:miRBase;Acc:MI0000588]
689	ENSMUSG00000069769	-5.66899	0.00630261	0.115179	0.899258	1.11203	Msi2	Musashi homolog 2 (Drosophila) Gene [Source:MGI Symbol;Acc:MGI:1923876]
690	ENSMUSG00000029524	-5.66523	0.00631098	0.115179	0.850096	1.17634	Sirt4	sirtuin 4 (silent mating type information regulation 2 homolog) 4 (S. cerevisiae) Gene [Source:MGI Symbol;Acc:MGI:1922637]
691	ENSMUSG00000057230	-5.66214	0.00631517	0.115179	0.792522	1.2618	Aak1	AP2 associated kinase 1 Gene [Source:MGI Symbol;Acc:MGI:1098687]
692	ENSMUSG00000022521	-5.66162	0.00631936	0.115179	0.880271	1.13601	Crebbp	CREB binding protein Gene [Source:MGI Symbol;Acc:MGI:1098280]
693	ENSMUSG00000036281	-5.66142	0.00632355	0.115179	0.764334	1.30833	Snapc4	small nuclear RNA activating complex, polypeptide 4 Gene [Source:MGI Symbol;Acc:MGI:2443935]
694	ENSMUSG00000025010	-5.65347	0.00634867	0.115227	0.796907	1.25485	Ccnj	cyclin J Gene [Source:MGI Symbol;Acc:MGI:2443297]
695	ENSMUSG00000066621	-5.64961	0.00636124	0.115227	0.709872	1.4087	Tecpr1	tectonin beta-propeller repeat containing 1 Gene [Source:MGI Symbol;Acc:MGI:1917631]
696	ENSMUSG00000056296	-5.64796	0.0063738	0.115227	0.978256	1.02223	Synpr	synaptoporin Gene [Source:MGI Symbol;Acc:MGI:1919253]
697	ENSMUSG00000029385	-5.6466	0.00638636	0.115227	0.669552	1.49354	Ccng2	cyclin G2 Gene [Source:MGI Symbol;Acc:MGI:1095734]
698	ENSMUSG00000028163	-5.63675	0.00642405	0.115227	0.789318	1.26692	Nfkb1	nuclear factor of kappa light polypeptide gene enhancer in B-cells 1, p105 Gene [Source:MGI Symbol;Acc:MGI:97312]
699	ENSMUSG00000073478	-5.63613	0.00642824	0.115227	0.650838	1.53648	D730003I15Rik	RIKEN cDNA D730003I15 gene Gene [Source:MGI Symbol;Acc:MGI:1925971]
700	ENSMUSG00000079215	-5.63559	0.00643243	0.115227	0.741202	1.34916	Zfp664	zinc finger protein 664 Gene [Source:MGI Symbol;Acc:MGI:2442505]
701	ENSMUSG00000031148	-5.63156	0.00646593	0.115227	0.813423	1.22937	Gpkow	G patch domain and KOW motifs Gene [Source:MGI Symbol;Acc:MGI:1859610]
702	ENSMUSG00000059475	-5.63091	0.00647012	0.115227	0.775907	1.28881	Zfp426	zinc finger protein 426 Gene [Source:MGI Symbol;Acc:MGI:1920248]
703	ENSMUSG00000026754	-5.62665	0.0064785	0.115227	0.742656	1.34652	Golga1	golgi autoantigen, golgin subfamily a, 1 Gene [Source:MGI Symbol;Acc:MGI:1924149]
704	ENSMUSG00000032705	-5.62659	0.00648268	0.115227	0.801756	1.24726	Exd2	exonuclease 3'-5' domain containing 2 Gene [Source:MGI Symbol;Acc:MGI:1922485]
705	ENSMUSG00000052794	-5.6232	0.00650362	0.115227	0.811914	1.23166	1700030K09Rik	RIKEN cDNA 1700030K09 gene Gene [Source:MGI Symbol;Acc:MGI:1919504]
706	ENSMUSG00000058291	-5.61846	0.00652037	0.115227	0.837415	1.19415	Zfp68	zinc finger protein 68 Gene [Source:MGI Symbol;Acc:MGI:1344427]
707	ENSMUSG00000034292	-5.61805	0.00653294	0.115227	0.869507	1.15008	Traf3ip1	TRAF3 interacting protein 1 Gene [Source:MGI Symbol;Acc:MGI:1921269]
708	ENSMUSG00000035236	-5.61755	0.00653712	0.115227	0.64033	1.5617	Scai	suppressor of cancer cell invasion Gene [Source:MGI Symbol;Acc:MGI:2443716]
709	ENSMUSG00000062822	-5.61747	0.00654131	0.115227	0.812346	1.231	4833420G17Rik	RIKEN cDNA 4833420G17 gene Gene [Source:MGI Symbol;Acc:MGI:1914642]
710	ENSMUSG00000047959	-5.61498	0.00655806	0.115227	0.706931	1.41457	Kcna3	potassium voltage-gated channel, shaker-related subfamily, member 3 Gene [Source:MGI Symbol;Acc:MGI:96660]
711	ENSMUSG00000045038	-5.61279	0.00656644	0.115227	0.77494	1.29042	Prkce	protein kinase C, epsilon Gene [Source:MGI Symbol;Acc:MGI:97599]
712	ENSMUSG00000034636	-5.61106	0.00657481	0.115227	0.746547	1.3395	Zyg11b	zyg-ll homolog B (C. elegans) Gene [Source:MGI Symbol;Acc:MGI:2685277]
713	ENSMUSG00000055065	-5.6102	0.00658738	0.115227	0.875535	1.14216	Ddx17	DEAD (Asp-Glu-Ala-Asp) box polypeptide 17 Gene [Source:MGI Symbol;Acc:MGI:1914290]
714	ENSMUSG00000024381	-5.60432	0.00660413	0.115227	0.702043	1.42441	Bin1	bridging integrator 1 Gene [Source:MGI Symbol;Acc:MGI:108092]
715	ENSMUSG00000041538	-5.60204	0.00660832	0.115227	0.809472	1.23537	H2-Ob	histocompatibility 2, O region beta locus Gene [Source:MGI Symbol;Acc:MGI:95925]
716	ENSMUSG00000058361	-5.60168	0.00661669	0.115227	0.796563	1.25539	Lhfpl3	lipoma HMGIC fusion partner-like 3 Gene [Source:MGI Symbol;Acc:MGI:1925076]
717	ENSMUSG00000035007	-5.59955	0.00662507	0.115227	0.81941	1.22039	Rundc1	RUN domain containing 1 Gene [Source:MGI Symbol;Acc:MGI:2144506]
718	ENSMUSG00000021696	-5.59909	0.00662926	0.115227	0.66843	1.49604	Elovl7	ELOVL family member 7, elongation of long chain fatty acids (yeast) Gene [Source:MGI Symbol;Acc:MGI:1921809]
719	ENSMUSG00000065141	-5.59864	0.00663763	0.115227	0.94352	1.05986	SNORA46	Small nucleolar RNA SNORA46 [Source:RFAM;Acc:RF00404]
720	ENSMUSG00000001444	-5.58895	0.00665857	0.115227	0.647753	1.5438	Tbx21	T-box 21 Gene [Source:MGI Symbol;Acc:MGI:1888984]
721	ENSMUSG00000024269	-5.58675	0.00667532	0.115227	0.781943	1.27887	5730494M16Rik	RIKEN cDNA 5730494M16 gene Gene [Source:MGI Symbol;Acc:MGI:1913898]
722	ENSMUSG00000029213	-5.58478	0.00668788	0.115227	0.840205	1.19019	Commd8	COMM domain containing 8 Gene [Source:MGI Symbol;Acc:MGI:1343485]
723	ENSMUSG00000015750	-5.58373	0.00669207	0.115227	0.810113	1.2344	Aph1a	anterior pharynx defective 1a homolog (C. elegans) Gene [Source:MGI Symbol;Acc:MGI:2385110]
724	ENSMUSG00000031540	-5.58332	0.00669626	0.115227	0.820832	1.21828	Myst3	MYST histone acetyltransferase (monocytic leukemia) 3 Gene [Source:MGI Symbol;Acc:MGI:2442415]
725	ENSMUSG00000032093	-5.58089	0.00670882	0.115227	0.785675	1.27279	Cd3e	CD3 antigen, epsilon polypeptide Gene [Source:MGI Symbol;Acc:MGI:88332]
726	ENSMUSG00000030533	-5.58051	0.00671301	0.115227	0.694466	1.43996	Unc45a	unc-45 homolog A (C. elegans) Gene [Source:MGI Symbol;Acc:MGI:2142246]
727	ENSMUSG00000056952	-5.57912	0.0067172	0.115227	0.800261	1.24959	Tatdn2	TatD DNase domain containing 2 Gene [Source:MGI Symbol;Acc:MGI:3576210]
728	ENSMUSG00000034781	-5.57465	0.00672557	0.115227	0.78374	1.27593	Gna11	guanine nucleotide binding protein, alpha 11 Gene [Source:MGI Symbol;Acc:MGI:95766]
729	ENSMUSG00000029344	-5.57395	0.00673395	0.115227	0.810103	1.23441	Tpst2	protein-tyrosine sulfotransferase 2 Gene [Source:MGI Symbol;Acc:MGI:1309516]
730	ENSMUSG00000022858	-5.5733	0.00674233	0.115227	0.755467	1.32368	Tra2b	transformer 2 beta homolog (Drosophila) Gene [Source:MGI Symbol;Acc:MGI:106016]
731	ENSMUSG00000005312	-5.57314	0.00674651	0.115227	0.718104	1.39256	Ubqln1	ubiquilin 1 Gene [Source:MGI Symbol;Acc:MGI:1860276]
732	ENSMUSG00000005483	-5.56999	0.00675908	0.115227	0.441802	2.26346	Dnajb1	DnaJ (Hsp40) homolog, subfamily B, member 1 Gene [Source:MGI Symbol;Acc:MGI:1931874]
733	ENSMUSG00000033436	-5.56912	0.00676745	0.115227	0.818963	1.22106	Armcx2	armadillo repeat containing, X-linked 2 Gene [Source:MGI Symbol;Acc:MGI:1914666]
734	ENSMUSG00000029869	-5.56592	0.00678002	0.115227	0.89414	1.11839	Ephb6	Eph receptor B6 Gene [Source:MGI Symbol;Acc:MGI:1096338]
735	ENSMUSG00000037270	-5.56225	0.00679677	0.115227	0.782771	1.27751	4932438A13Rik	RIKEN cDNA 4932438A13 gene Gene [Source:MGI Symbol;Acc:MGI:2444631]
736	ENSMUSG00000045482	-5.55679	0.00682608	0.115227	0.829107	1.20612	Trrap	transformation/transcription domain-associated protein Gene [Source:MGI Symbol;Acc:MGI:2153272]
737	ENSMUSG00000037341	-5.5486	0.00684702	0.115227	0.669933	1.49269	Slc9a7	solute carrier family 9 (sodium/hydrogen exchanger), member 7 Gene [Source:MGI Symbol;Acc:MGI:2444530]
738	ENSMUSG00000064413	-5.54621	0.00685958	0.115227	0.90132	1.10948	U6	U6 spliceosomal RNA [Source:RFAM;Acc:RF00026]
739	ENSMUSG00000037979	-5.54231	0.00687215	0.115227	0.74785	1.33717	Ccdc92	coiled-coil domain containing 92 Gene [Source:MGI Symbol;Acc:MGI:106485]
740	ENSMUSG00000022545	-5.54105	0.00687633	0.115227	0.783475	1.27637	Ercc4	excision repair cross-complementing rodent repair deficiency, complementation group 4 Gene [Source:MGI Symbol;Acc:MGI:1354163]
741	ENSMUSG00000024776	-5.5369	0.0068889	0.115227	0.789968	1.26587	Stambpl1	STAM binding protein like 1 Gene [Source:MGI Symbol;Acc:MGI:1923880]
742	ENSMUSG00000030544	-5.53595	0.00689727	0.115227	0.944123	1.05918	Mesp1	mesoderm posterior 1 Gene [Source:MGI Symbol;Acc:MGI:107785]
743	ENSMUSG00000087141	-5.53468	0.00690146	0.115227	0.690796	1.44761	Plcxd2	phosphatidylinositol-specific phospholipase C, X domain containing 2 Gene [Source:MGI Symbol;Acc:MGI:3647874]
744	ENSMUSG00000031508	-5.52858	0.00691402	0.115227	0.687273	1.45503	Ankrd10	ankyrin repeat domain 10 Gene [Source:MGI Symbol;Acc:MGI:1921840]
745	ENSMUSG00000044250	-5.52413	0.00692659	0.115227	0.651145	1.53576	Fam113b	family with sequence similarity 113, member B Gene [Source:MGI Symbol;Acc:MGI:2446270]
746	ENSMUSG00000063535	-5.51934	0.00694334	0.115227	0.806576	1.23981	Zfp773	zinc finger protein 773 Gene [Source:MGI Symbol;Acc:MGI:1923623]
747	ENSMUSG00000074129	-5.51865	0.00694753	0.115227	0.867845	1.15228	Rpl13a	FMS-like tyrosine kinase 3 ligand Gene [Source:MGI Symbol;Acc:MGI:95560]
748	ENSMUSG00000050914	-5.51645	0.00696009	0.115227	0.816454	1.22481	Ankrd37	ankyrin repeat domain 37 Gene [Source:MGI Symbol;Acc:MGI:3603344]
749	ENSMUSG00000044150	-5.51497	0.00696847	0.115227	0.868946	1.15082	A830080D01Rik	RIKEN cDNA A830080D01 gene Gene [Source:MGI Symbol;Acc:MGI:2685992]
750	ENSMUSG00000002803	-5.51462	0.00697265	0.115227	0.852161	1.17349	Btbd6	BTB (POZ) domain containing 6 Gene [Source:MGI Symbol;Acc:MGI:3026623]
751	ENSMUSG00000029298	-5.50542	0.00699778	0.115227	0.614328	1.62779	Gbp9	guanylate-binding protein 9 Gene [Source:MGI Symbol;Acc:MGI:3605620]
752	ENSMUSG00000060688	-5.50132	0.00701034	0.115227	0.950735	1.05182	Olfr292	olfactory receptor 292 Gene [Source:MGI Symbol;Acc:MGI:3030126]
753	ENSMUSG00000046185	-5.49787	0.00701872	0.115227	0.777625	1.28597	Zfp84	zinc finger protein 84 Gene [Source:MGI Symbol;Acc:MGI:107780]
754	ENSMUSG00000039834	-5.49104	0.00703128	0.115227	0.797973	1.25318	Zfp335	zinc finger protein 335 Gene [Source:MGI Symbol;Acc:MGI:2682313]
755	ENSMUSG00000025939	-5.49085	0.00703966	0.115227	0.756582	1.32173	Ube2w	ubiquitin-conjugating enzyme E2W (putative) Gene [Source:MGI Symbol;Acc:MGI:1914049]
756	ENSMUSG00000022403	-5.49073	0.00704385	0.115227	0.639227	1.56439	St13	suppression of tumorigenicity 13 Gene [Source:MGI Symbol;Acc:MGI:1917606]
757	ENSMUSG00000079470	-5.4907	0.00704803	0.115227	0.820131	1.21932	Utp14b	UTP14, U3 small nucleolar ribonucleoprotein, homolog B (yeast) Gene [Source:MGI Symbol;Acc:MGI:2445092]
758	ENSMUSG00000029060	-5.48855	0.00706897	0.115227	0.894271	1.11823	Mib2	mindbomb homolog 2 (Drosophila) Gene [Source:MGI Symbol;Acc:MGI:2679684]
759	ENSMUSG00000070798	-5.48638	0.00708991	0.115227	0.930047	1.07521	Psg25	pregnancy-specific glycoprotein 25 Gene [Source:MGI Symbol;Acc:MGI:1891357]
760	ENSMUSG00000040447	-5.48498	0.00709829	0.115227	0.7796	1.28271	Spns2	spinster homolog 2 (Drosophila) Gene [Source:MGI Symbol;Acc:MGI:2384936]
761	ENSMUSG00000068699	-5.48441	0.00711085	0.115227	0.95553	1.04654	Flnc	filamin C, gamma Gene [Source:MGI Symbol;Acc:MGI:95557]
762	ENSMUSG00000003348	-5.47908	0.00713179	0.115227	0.721303	1.38638	Mobkl2a	MOB1, Mps One Binder kinase activator-like 2A (yeast) Gene [Source:MGI Symbol;Acc:MGI:3050117]
763	ENSMUSG00000032580	-5.47898	0.00713598	0.115227	0.818211	1.22218	Rbm5	RNA binding motif protein 5 Gene [Source:MGI Symbol;Acc:MGI:1933204]
764	ENSMUSG00000031935	-5.47882	0.00714016	0.115227	0.840542	1.18971	Med17	mediator complex subunit 17 Gene [Source:MGI Symbol;Acc:MGI:2182585]
765	ENSMUSG00000022610	-5.47686	0.00715273	0.115227	0.756736	1.32146	Mapk12	mitogen-activated protein kinase 12 Gene [Source:MGI Symbol;Acc:MGI:1353438]
766	ENSMUSG00000046598	-5.47582	0.00715692	0.115227	0.793951	1.25952	Bdh1	3-hydroxybutyrate dehydrogenase, type 1 Gene [Source:MGI Symbol;Acc:MGI:1919161]
767	ENSMUSG00000035495	-5.47571	0.0071611	0.115227	0.741623	1.34839	Tstd2	thiosulfate sulfurtransferase (rhodanese)-like domain containing 2 Gene [Source:MGI Symbol;Acc:MGI:3039624]
768	ENSMUSG00000027427	-5.46982	0.00718204	0.115227	0.718901	1.39101	Polr3f	polymerase (RNA) III (DNA directed) polypeptide F Gene [Source:MGI Symbol;Acc:MGI:1924086]
769	ENSMUSG00000055717	-5.46928	0.00718623	0.115227	0.698441	1.43176	Slain1	SLAIN motif family, member 1 Gene [Source:MGI Symbol;Acc:MGI:2145578]
770	ENSMUSG00000027620	-5.46821	0.00719461	0.115227	0.815425	1.22635	Rbm39	RNA binding motif protein 39 Gene [Source:MGI Symbol;Acc:MGI:2157953]
771	ENSMUSG00000027678	-5.46786	0.00719879	0.115227	0.765608	1.30615	Ncoa3	nuclear receptor coactivator 3 Gene [Source:MGI Symbol;Acc:MGI:1276535]
772	ENSMUSG00000071072	-5.46665	0.00720717	0.115227	0.760968	1.31412	Ptges3	prostaglandin E synthase 3 (cytosolic) Gene [Source:MGI Symbol;Acc:MGI:1929282]
773	ENSMUSG00000020864	-5.46149	0.0072323	0.115227	0.824747	1.21249	Ankrd40	ankyrin repeat domain 40 Gene [Source:MGI Symbol;Acc:MGI:1918702]
774	ENSMUSG00000057359	-5.45673	0.00724486	0.115227	0.936939	1.06731	AC101702.1
775	ENSMUSG00000048118	-5.45629	0.00724905	0.115227	0.749701	1.33387	Arid4a	AT rich interactive domain 4A (RBP1-like) Gene [Source:MGI Symbol;Acc:MGI:2444354]
776	ENSMUSG00000039765	-5.45346	0.00726161	0.115227	0.937269	1.06693	Cc2d2a	coiled-coil and C2 domain containing 2A Gene [Source:MGI Symbol;Acc:MGI:1924487]
777	ENSMUSG00000047036	-5.45296	0.00726999	0.115227	0.838719	1.19229	Zfp445	zinc finger protein 445 Gene [Source:MGI Symbol;Acc:MGI:2143340]
778	ENSMUSG00000049680	-5.45212	0.00727417	0.115227	0.872839	1.14569	Urgcp	upregulator of cell proliferation Gene [Source:MGI Symbol;Acc:MGI:1919296]
779	ENSMUSG00000032077	-5.44211	0.00730768	0.115227	0.8441	1.18469	Bud13	BUD13 homolog (yeast) Gene [Source:MGI Symbol;Acc:MGI:2443443]
780	ENSMUSG00000034111	-5.44085	0.00731186	0.115227	0.745754	1.34092	Tmed8	transmembrane emp24 domain containing 8 Gene [Source:MGI Symbol;Acc:MGI:1923480]
781	ENSMUSG00000056493	-5.44003	0.00731605	0.115227	0.818316	1.22202	Foxk1	forkhead box K1 Gene [Source:MGI Symbol;Acc:MGI:1347488]
782	ENSMUSG00000081739	-5.43977	0.00732024	0.115227	0.874998	1.14286	Mdm4-ps	transformed mouse 3T3 cell double minute 4, pseudogene Pseudogene [Source:MGI Symbol;Acc:MGI:2136991]
783	ENSMUSG00000030165	-5.43593	0.0073328	0.115227	0.78762	1.26965	Klrd1	killer cell lectin-like receptor, subfamily D, member 1 Gene [Source:MGI Symbol;Acc:MGI:1196275]
784	ENSMUSG00000032688	-5.43349	0.00734118	0.115227	0.711023	1.40642	Malt1	mucosa associated lymphoid tissue lymphoma translocation gene 1 Gene [Source:MGI Symbol;Acc:MGI:2445027]
785	ENSMUSG00000025422	-5.43342	0.00734537	0.115227	0.752965	1.32808	Agap2	ArfGAP with GTPase domain, ankyrin repeat and PH domain 2 Gene [Source:MGI Symbol;Acc:MGI:3580016]
786	ENSMUSG00000024068	-5.43308	0.00735374	0.115227	0.893777	1.11885	Spast	spastin Gene [Source:MGI Symbol;Acc:MGI:1858896]
787	ENSMUSG00000037210	-5.41551	0.00742912	0.115325	0.817198	1.22369	Fam193a	family with sequence similarity 193, member A Gene [Source:MGI Symbol;Acc:MGI:2447768]
788	ENSMUSG00000025958	-5.41542	0.00743331	0.115325	0.717918	1.39292	Creb1	cAMP responsive element binding protein 1 Gene [Source:MGI Symbol;Acc:MGI:88494]
789	ENSMUSG00000040021	-5.41369	0.00744169	0.115325	0.787949	1.26912	Lats1	large tumor suppressor Gene [Source:MGI Symbol;Acc:MGI:1333883]
790	ENSMUSG00000034940	-5.41133	0.00745006	0.115325	0.862372	1.15959	Synrg	synergin, gamma Gene [Source:MGI Symbol;Acc:MGI:1354742]
791	ENSMUSG00000034931	-5.40265	0.00750031	0.115396	0.880964	1.13512	Dhx8	DEAH (Asp-Glu-Ala-His) box polypeptide 8 Gene [Source:MGI Symbol;Acc:MGI:1306823]
792	ENSMUSG00000021037	-5.39563	0.00751707	0.115396	0.596886	1.67536	Ahsa1	AHA1, activator of heat shock protein ATPase homolog 1 (yeast) Gene [Source:MGI Symbol;Acc:MGI:2387603]
793	ENSMUSG00000028071	-5.3951	0.00752544	0.115396	0.74749	1.33781	Sh2d2a	SH2 domain protein 2A Gene [Source:MGI Symbol;Acc:MGI:1351596]
794	ENSMUSG00000063949	-5.39292	0.007538	0.115396	0.820498	1.21877	Olfr205	olfactory receptor 205 Gene [Source:MGI Symbol;Acc:MGI:3030039]
795	ENSMUSG00000008398	-5.39279	0.00754219	0.115396	0.84006	1.19039	Elk3	ELK3, member of ETS oncogene family Gene [Source:MGI Symbol;Acc:MGI:101762]
796	ENSMUSG00000033306	-5.39015	0.00755476	0.115396	0.739101	1.35299	Lpp	LIM domain containing preferred translocation partner in lipoma Gene [Source:MGI Symbol;Acc:MGI:2441849]
797	ENSMUSG00000049742	-5.38994	0.00755894	0.115396	0.883227	1.13221	C330006D17Rik	RIKEN cDNA C330006D17 gene Gene [Source:MGI Symbol;Acc:MGI:1924866]
798	ENSMUSG00000029141	-5.38835	0.00756313	0.115396	0.78221	1.27843	Slc4a1ap	solute carrier family 4 (anion exchanger), member 1, adaptor protein Gene [Source:MGI Symbol;Acc:MGI:1196608]
799	ENSMUSG00000071068	-5.38767	0.00757151	0.115396	0.743145	1.34563	Treml2	triggering receptor expressed on myeloid cells-like 2 Gene [Source:MGI Symbol;Acc:MGI:2147038]
800	ENSMUSG00000002064	-5.38185	0.00758826	0.115465	0.736913	1.35701	Sdf2	stromal cell derived factor 2 Gene [Source:MGI Symbol;Acc:MGI:108019]
801	ENSMUSG00000019843	-5.37625	0.00761338	0.115465	0.677548	1.47591	Fyn	Fyn proto-oncogene Gene [Source:MGI Symbol;Acc:MGI:95602]
802	ENSMUSG00000022565	-5.37289	0.00762176	0.115465	0.746938	1.3388	Plec1	plectin 1 Gene [Source:MGI Symbol;Acc:MGI:1277961]
803	ENSMUSG00000035929	-5.36805	0.00764689	0.115465	0.781466	1.27965	H2-gs10	MHC class I like protein GS10 Gene [Source:MGI Symbol;Acc:MGI:3808875]
804	ENSMUSG00000021504	-5.36342	0.00768039	0.115465	0.788873	1.26763	B4galt7	xylosylprotein beta1,4-galactosyltransferase, polypeptide 7 (galactosyltransferase I) Gene [Source:MGI Symbol;Acc:MGI:2384987]
805	ENSMUSG00000032267	-5.36288	0.00768458	0.115465	0.770348	1.29811	Usp28	ubiquitin specific peptidase 28 Gene [Source:MGI Symbol;Acc:MGI:2442293]
806	ENSMUSG00000033955	-5.36145	0.00768876	0.115465	0.810907	1.23319	Tnks1bp1	tankyrase 1 binding protein 1 Gene [Source:MGI Symbol;Acc:MGI:2446193]
807	ENSMUSG00000035000	-5.35486	0.00773064	0.115694	0.784215	1.27516	Dpp4	dipeptidylpeptidase 4 Gene [Source:MGI Symbol;Acc:MGI:94919]
808	ENSMUSG00000028423	-5.35411	0.00773483	0.115694	0.895045	1.11726	Nfx1	nuclear transcription factor, X-box binding 1 Gene [Source:MGI Symbol;Acc:MGI:1921414]
809	ENSMUSG00000033009	-5.35111	0.00774321	0.115694	0.692937	1.44313	Ogfod1	2-oxoglutarate and iron-dependent oxygenase domain containing 1 Gene [Source:MGI Symbol;Acc:MGI:2442978]
810	ENSMUSG00000020423	-5.34882	0.00775996	0.115694	0.909799	1.09914	Btg2	B-cell translocation gene 2, anti-proliferative Gene [Source:MGI Symbol;Acc:MGI:108384]
811	ENSMUSG00000035069	-5.34617	0.00776833	0.115694	0.863345	1.15829	Oma1	OMA1 homolog, zinc metallopeptidase (S. cerevisiae) Gene [Source:MGI Symbol;Acc:MGI:1914263]
812	ENSMUSG00000020782	-5.34276	0.00778508	0.115694	0.784259	1.27509	Llgl2	lethal giant larvae homolog 2 (Drosophila) Gene [Source:MGI Symbol;Acc:MGI:1918843]
813	ENSMUSG00000032413	-5.34116	0.00779765	0.115694	0.780189	1.28174	Rasa2	RAS p21 protein activator 2 Gene [Source:MGI Symbol;Acc:MGI:2149960]
814	ENSMUSG00000037754	-5.33866	0.00781021	0.115694	0.691008	1.44716	Ppp1r16b	protein phosphatase 1, regulatory (inhibitor) subunit 16B Gene [Source:MGI Symbol;Acc:MGI:2151841]
815	ENSMUSG00000078671	-5.33857	0.0078144	0.115694	0.763539	1.30969	Chd2	chromodomain helicase DNA binding protein 2 Gene [Source:MGI Symbol;Acc:MGI:2448567]
816	ENSMUSG00000002147	-5.33556	0.00782277	0.115694	0.770902	1.29718	Stat6	signal transducer and activator of transcription 6 Gene [Source:MGI Symbol;Acc:MGI:103034]
817	ENSMUSG00000055116	-5.332	0.00783534	0.115694	0.767827	1.30238	Arntl	aryl hydrocarbon receptor nuclear translocator-like Gene [Source:MGI Symbol;Acc:MGI:1096381]
818	ENSMUSG00000048865	-5.33185	0.00783952	0.115694	0.716346	1.39597	Arhgap30	Rho GTPase activating protein 30 Gene [Source:MGI Symbol;Acc:MGI:2684948]
819	ENSMUSG00000042814	-5.33146	0.00784371	0.115694	0.702748	1.42299	Mcts2	malignant T cell amplified sequence 2 Gene [Source:MGI Symbol;Acc:MGI:1913655]
820	ENSMUSG00000029657	-5.3293	0.00786465	0.115694	0.37855	2.64166	Hsph1	heat shock 105kDa/110kDa protein 1 Gene [Source:MGI Symbol;Acc:MGI:105053]
	Up-regulated genes are shown in red and down-regulated genes in green

## Sheet: Table_S3
Supplemental Table 3. The signaling pathways and its associated-genes being differentially expressed by the immunisation process were identified using the Ingenuity Pathway Analysis tool. Up-regulation is shown in red whilst down-regulation is showed in green.
Signaling pathway	Gene Symbol	Fold change	Description
iNOS signaling	TAB1	1.2765	Mitogen-activated protein kinase kinase kinase 7 interacting protein 1
NF-kB signaling	TAB1	1.2765	Mitogen-activated protein kinase kinase kinase 7 interacting protein 2
IL10 signaling	TAB1	1.2765	Mitogen-activated protein kinase kinase kinase 7 interacting protein 3
Toll-like receptor signaling	TAB1	1.2765	Mitogen-activated protein kinase kinase kinase 7 interacting protein 4
Lymphotoxin B receptor signaling	LTBR	1.1732	Lymphotoxin B receptor
Crosstalk between dendritic cells and NK cells	LTBR	1.1732	Lymphotoxin B receptor
NF-kB signaling	LTBR	1.1732	Lymphotoxin B receptor
Crosstalk between dendritic cells and NK cells	ACTA2	1.6403	Actin, alpha 2, smooth muscle, aorta
Leukocyte extravasation signaling	ACTA2	1.6403	Actin, alpha 2, smooth muscle, aorta
Integrin signaling	ACTA2	1.6403	Actin, alpha 2, smooth muscle, aorta
IL12 Signaling and production in macrophages	S100A8	5.9337	S100 calcium binding protein A8 (calgranulin A) Gene
Production of nitric oxide and reactive oxigen species	S100A8	5.9337	S100 calcium binding protein A8 (calgranulin A) Gene
IL8 signaling	MMP9	4.5014	Matrix metallopeptidase 9 Gene
Leukocyte extravasation signaling	MMP9	4.5014	Matrix metallopeptidase 9 Gene
CCR3 signaling in eosinophils	CCR3	1.6549	Chemokine (C-C motif) receptor 3 Gene
Chemokine signaling	CCR3	1.6549	Chemokine (C-C motif) receptor 3 Gene
IL8 signaling	CXCR2	3.4018	Chemokine (C-X-C motif) receptor 2 Gene
IFN signaling	IFITM1	2.3754	Interferon induced transmembrane protein 1 Gene
CD28 Signaling in T helper cells	NFKB1	-1.2669	Nuclear factor of kappa light polypeptide gene enhancer in B-cells 1, p105 Gene
iCOS - iCOSL signaling in T helper cells	NFKB1	-1.2669	Nuclear factor of kappa light polypeptide gene enhancer in B-cells 1, p105 Gene
PCK signaling in T lymphocytes	NFKB1	-1.2669	Nuclear factor of kappa light polypeptide gene enhancer in B-cells 1, p105 Gene
IL12 Signaling and production in macrophages	NFKB1	-1.2669	Nuclear factor of kappa light polypeptide gene enhancer in B-cells 1, p105 Gene
Production of nitric oxide and reactive oxigen species	NFKB1	-1.2669	Nuclear factor of kappa light polypeptide gene enhancer in B-cells 1, p105 Gene
T-cell receptor signaling	NFKB1	-1.2669	Nuclear factor of kappa light polypeptide gene enhancer in B-cells 1, p105 Gene
iNOS signaling	NFKB1	-1.2669	Nuclear factor of kappa light polypeptide gene enhancer in B-cells 1, p105 Gene
Regulation of IL2 expression in activated and anergic T-lymphocytes	NFKB1	-1.2669	Nuclear factor of kappa light polypeptide gene enhancer in B-cells 1, p105 Gene
CD27 signaling in lymphocytes	NFKB1	-1.2669	Nuclear factor of kappa light polypeptide gene enhancer in B-cells 1, p105 Gene
Activation of RIF b cytosolic pattern recognition receptors	NFKB1	-1.2669	Nuclear factor of kappa light polypeptide gene enhancer in B-cells 1, p105 Gene
B-cell activating factor signaling	NFKB1	-1.2669	Nuclear factor of kappa light polypeptide gene enhancer in B-cells 1, p105 Gene
Role of NFAT in regulation of the immune response	NFKB1	-1.2669	Nuclear factor of kappa light polypeptide gene enhancer in B-cells 1, p105 Gene
Lymphotoxin B receptor signaling	NFKB1	-1.2669	Nuclear factor of kappa light polypeptide gene enhancer in B-cells 1, p105 Gene
Phospholipase C signaling	NFKB1	-1.2669	Nuclear factor of kappa light polypeptide gene enhancer in B-cells 1, p105 Gene
LPS stimulated MAPK signaling	NFKB1	-1.2669	Nuclear factor of kappa light polypeptide gene enhancer in B-cells 1, p105 Gene
CD40 signaling	NFKB1	-1.2669	Nuclear factor of kappa light polypeptide gene enhancer in B-cells 1, p105 Gene
Crosstalk between dendritic cells and NK cells	NFKB1	-1.2669	Nuclear factor of kappa light polypeptide gene enhancer in B-cells 1, p105 Gene
Apoptosis signaling	NFKB1	-1.2669	Nuclear factor of kappa light polypeptide gene enhancer in B-cells 1, p105 Gene
NF-kB signaling	NFKB1	-1.2669	Nuclear factor of kappa light polypeptide gene enhancer in B-cells 1, p105 Gene
B-cell receptor signaling	NFKB1	-1.2669	Nuclear factor of kappa light polypeptide gene enhancer in B-cells 1, p105 Gene
IL17A signaling in fibroblasts	NFKB1	-1.2669	Nuclear factor of kappa light polypeptide gene enhancer in B-cells 1, p105 Gene
IL8 signaling	NFKB1	-1.2669	Nuclear factor of kappa light polypeptide gene enhancer in B-cells 1, p105 Gene
IL15 signaling	NFKB1	-1.2669	Nuclear factor of kappa light polypeptide gene enhancer in B-cells 1, p105 Gene
IL10 signaling	NFKB1	-1.2669	Nuclear factor of kappa light polypeptide gene enhancer in B-cells 1, p105 Gene
Toll-like receptor signaling	NFKB1	-1.2669	Nuclear factor of kappa light polypeptide gene enhancer in B-cells 1, p105 Gene
CD28 Signaling in T helper cells	IKBKB	-1.3569	Inhibitor of kappaB kinase beta Gene
iCOS - iCOSL signaling in T helper cells	IKBKB	-1.3569	Inhibitor of kappaB kinase beta Gene
PCK signaling in T lymphocytes	IKBKB	-1.3569	Inhibitor of kappaB kinase beta Gene
IL12 Signaling and production in macrophages	IKBKB	-1.3569	Inhibitor of kappaB kinase beta Gene
Production of nitric oxide and reactive oxigen species	IKBKB	-1.3569	Inhibitor of kappaB kinase beta Gene
T-cell receptor signaling	IKBKB	-1.3569	Inhibitor of kappaB kinase beta Gene
iNOS signaling	IKBKB	-1.3569	Inhibitor of kappaB kinase beta Gene
Regulation of IL2 expression in activated and anergic T-lymphocytes	IKBKB	-1.3569	Inhibitor of kappaB kinase beta Gene
CD27 signaling in lymphocytes	IKBKB	-1.3569	Inhibitor of kappaB kinase beta Gene
Activation of RIF b cytosolic pattern recognition receptors	IKBKB	-1.3569	Inhibitor of kappaB kinase beta Gene
B-cell activating factor signaling	IKBKB	-1.3569	Inhibitor of kappaB kinase beta Gene
Role of NFAT in regulation of the immune response	IKBKB	-1.3569	Inhibitor of kappaB kinase beta Gene
Lymphotoxin B receptor signaling	IKBKB	-1.3569	Inhibitor of kappaB kinase beta Gene
LPS stimulated MAPK signaling	IKBKB	-1.3569	Inhibitor of kappaB kinase beta Gene
CD40 signaling	IKBKB	-1.3569	Inhibitor of kappaB kinase beta Gene
Apoptosis signaling	IKBKB	-1.3569	Inhibitor of kappaB kinase beta Gene
NF-kB signaling	IKBKB	-1.3569	Inhibitor of kappaB kinase beta Gene
B-cell receptor signaling	IKBKB	-1.3569	Inhibitor of kappaB kinase beta Gene
IL17A signaling in fibroblasts	IKBKB	-1.3569	Inhibitor of kappaB kinase beta Gene
IL8 signaling	IKBKB	-1.3569	Inhibitor of kappaB kinase beta Gene
IL10 signaling	IKBKB	-1.3569	Inhibitor of kappaB kinase beta Gene
Toll-like receptor signaling	IKBKB	-1.3569	Inhibitor of kappaB kinase beta Gene
CD28 Signaling in T helper cells	JUN	-1.5874	Jun oncogene Gene
PCK signaling in T lymphocytes	JUN	-1.5874	Jun oncogene Gene
IL12 Signaling and production in macrophages	JUN	-1.5874	Jun oncogene Gene
Production of nitric oxide and reactive oxigen species	JUN	-1.5874	Jun oncogene Gene
T-cell receptor signaling	JUN	-1.5874	Jun oncogene Gene
iNOS signaling	JUN	-1.5874	Jun oncogene Gene
Regulation of IL2 expression in activated and anergic T-lymphocytes	JUN	-1.5874	Jun oncogene Gene
CD27 signaling in lymphocytes	JUN	-1.5874	Jun oncogene Gene
Activation of RIF b cytosolic pattern recognition receptors	JUN	-1.5874	Jun oncogene Gene
B-cell activating factor signaling	JUN	-1.5874	Jun oncogene Gene
Role of NFAT in regulation of the immune response	JUN	-1.5874	Jun oncogene Gene
LPS stimulated MAPK signaling	JUN	-1.5874	Jun oncogene Gene
CD40 signaling	JUN	-1.5874	Jun oncogene Gene
CCR5 signaling in macrophages	JUN	-1.5874	Jun oncogene Gene
CXCR4 signaling	JUN	-1.5874	Jun oncogene Gene
B-cell receptor signaling	JUN	-1.5874	Jun oncogene Gene
IL17A signaling in fibroblasts	JUN	-1.5874	Jun oncogene Gene
IL8 signaling	JUN	-1.5874	Jun oncogene Gene
Chemokine signaling	JUN	-1.5874	Jun oncogene Gene
IL3 signaling	JUN	-1.5874	Jun oncogene Gene
IL10 signaling	JUN	-1.5874	Jun oncogene Gene
Toll-like receptor signaling	JUN	-1.5874	Jun oncogene Gene
CD28 Signaling in T helper cells	MAPK12	-1.3215	Mitogen-activated protein kinase 12 Gene
IL12 Signaling and production in macrophages	MAPK12	-1.3215	Mitogen-activated protein kinase 12 Gene
Production of nitric oxide and reactive oxigen species	MAPK12	-1.3215	Mitogen-activated protein kinase 12 Gene
iNOS signaling	MAPK12	-1.3215	Mitogen-activated protein kinase 12 Gene
Regulation of IL2 expression in activated and anergic T-lymphocytes	MAPK12	-1.3215	Mitogen-activated protein kinase 12 Gene
CD27 signaling in lymphocytes	MAPK12	-1.3215	Mitogen-activated protein kinase 12 Gene
Activation of RIF b cytosolic pattern recognition receptors	MAPK12	-1.3215	Mitogen-activated protein kinase 12 Gene
B-cell activating factor signaling	MAPK12	-1.3215	Mitogen-activated protein kinase 12 Gene
LPS stimulated MAPK signaling	MAPK12	-1.3215	Mitogen-activated protein kinase 12 Gene
CD40 signaling	MAPK12	-1.3215	Mitogen-activated protein kinase 12 Gene
CCR5 signaling in macrophages	MAPK12	-1.3215	Mitogen-activated protein kinase 12 Gene
CCR3 signaling in eosinophils	MAPK12	-1.3215	Mitogen-activated protein kinase 12 Gene
CXCR4 signaling	MAPK12	-1.3215	Mitogen-activated protein kinase 12 Gene
FGF signaling	MAPK12	-1.3215	Mitogen-activated protein kinase 12 Gene
B-cell receptor signaling	MAPK12	-1.3215	Mitogen-activated protein kinase 12 Gene
IL17A signaling in fibroblasts	MAPK12	-1.3215	Mitogen-activated protein kinase 12 Gene
IL8 signaling	MAPK12	-1.3215	Mitogen-activated protein kinase 12 Gene
Chemokine signaling	MAPK12	-1.3215	Mitogen-activated protein kinase 12 Gene
IL15 signaling	MAPK12	-1.3215	Mitogen-activated protein kinase 12 Gene
IL10 signaling	MAPK12	-1.3215	Mitogen-activated protein kinase 12 Gene
Leukocyte extravasation signaling	MAPK12	-1.3215	Mitogen-activated protein kinase 12 Gene
Toll-like receptor signaling	MAPK12	-1.3215	Mitogen-activated protein kinase 12 Gene
CD28 Signaling in T helper cells	ATM	-1.4252	Ataxia telangiectasia mutated homolog (human) Gene
iCOS - iCOSL signaling in T helper cells	ATM	-1.4252	Ataxia telangiectasia mutated homolog (human) Gene
PCK signaling in T lymphocytes	ATM	-1.4252	Ataxia telangiectasia mutated homolog (human) Gene
IL12 Signaling and production in macrophages	ATM	-1.4252	Ataxia telangiectasia mutated homolog (human) Gene
Production of nitric oxide and reactive oxigen species	ATM	-1.4252	Ataxia telangiectasia mutated homolog (human) Gene
T-cell receptor signaling	ATM	-1.4252	Ataxia telangiectasia mutated homolog (human) Gene
Role of NFAT in regulation of the immune response	ATM	-1.4252	Ataxia telangiectasia mutated homolog (human) Gene
Lymphotoxin B receptor signaling	ATM	-1.4252	Ataxia telangiectasia mutated homolog (human) Gene
LPS stimulated MAPK signaling	ATM	-1.4252	Ataxia telangiectasia mutated homolog (human) Gene
CD40 signaling	ATM	-1.4252	Ataxia telangiectasia mutated homolog (human) Gene
Natural killer cells signaling	ATM	-1.4252	Ataxia telangiectasia mutated homolog (human) Gene
CCR3 signaling in eosinophils	ATM	-1.4252	Ataxia telangiectasia mutated homolog (human) Gene
CXCR4 signaling	ATM	-1.4252	Ataxia telangiectasia mutated homolog (human) Gene
FGF signaling	ATM	-1.4252	Ataxia telangiectasia mutated homolog (human) Gene
NF-kB signaling	ATM	-1.4252	Ataxia telangiectasia mutated homolog (human) Gene
B-cell receptor signaling	ATM	-1.4252	Ataxia telangiectasia mutated homolog (human) Gene
IL8 signaling	ATM	-1.4252	Ataxia telangiectasia mutated homolog (human) Gene
IL3 signaling	ATM	-1.4252	Ataxia telangiectasia mutated homolog (human) Gene
IL15 signaling	ATM	-1.4252	Ataxia telangiectasia mutated homolog (human) Gene
Leukocyte extravasation signaling	ATM	-1.4252	Ataxia telangiectasia mutated homolog (human) Gene
Integrin signaling	ATM	-1.4252	Ataxia telangiectasia mutated homolog (human) Gene
CD28 Signaling in T helper cells	IKBKE	-1.4782	Inhibitor of kappaB kinase epsilon Gene
iCOS - iCOSL signaling in T helper cells	IKBKE	-1.4782	Inhibitor of kappaB kinase epsilon Gene
PCK signaling in T lymphocytes	IKBKE	-1.4782	Inhibitor of kappaB kinase epsilon Gene
IL12 Signaling and production in macrophages	IKBKE	-1.4782	Inhibitor of kappaB kinase epsilon Gene
Production of nitric oxide and reactive oxigen species	IKBKE	-1.4782	Inhibitor of kappaB kinase epsilon Gene
T-cell receptor signaling	IKBKE	-1.4782	Inhibitor of kappaB kinase epsilon Gene
iNOS signaling	IKBKE	-1.4782	Inhibitor of kappaB kinase epsilon Gene
Regulation of IL2 expression in activated and anergic T-lymphocytes	IKBKE	-1.4782	Inhibitor of kappaB kinase epsilon Gene
CD27 signaling in lymphocytes	IKBKE	-1.4782	Inhibitor of kappaB kinase epsilon Gene
Activation of RIF b cytosolic pattern recognition receptors	IKBKE	-1.4782	Inhibitor of kappaB kinase epsilon Gene
B-cell activating factor signaling	IKBKE	-1.4782	Inhibitor of kappaB kinase epsilon Gene
Role of NFAT in regulation of the immune response	IKBKE	-1.4782	Inhibitor of kappaB kinase epsilon Gene
Lymphotoxin B receptor signaling	IKBKE	-1.4782	Inhibitor of kappaB kinase epsilon Gene
LPS stimulated MAPK signaling	IKBKE	-1.4782	Inhibitor of kappaB kinase epsilon Gene
CD40 signaling	IKBKE	-1.4782	Inhibitor of kappaB kinase epsilon Gene
Apoptosis signaling	IKBKE	-1.4782	Inhibitor of kappaB kinase epsilon Gene
B-cell receptor signaling	IKBKE	-1.4782	Inhibitor of kappaB kinase epsilon Gene
IL17A signaling in fibroblasts	IKBKE	-1.4782	Inhibitor of kappaB kinase epsilon Gene
IL8 signaling	IKBKE	-1.4782	Inhibitor of kappaB kinase epsilon Gene
IL10 signaling	IKBKE	-1.4782	Inhibitor of kappaB kinase epsilon Gene
CD28 Signaling in T helper cells	PRKCQ	-1.4618	Protein kinase C, theta Gene
iCOS - iCOSL signaling in T helper cells	PRKCQ	-1.4618	Protein kinase C, theta Gene
PCK signaling in T lymphocytes	PRKCQ	-1.4618	Protein kinase C, theta Gene
IL12 Signaling and production in macrophages	PRKCQ	-1.4618	Protein kinase C, theta Gene
Production of nitric oxide and reactive oxigen species	PRKCQ	-1.4618	Protein kinase C, theta Gene
T-cell receptor signaling	PRKCQ	-1.4618	Protein kinase C, theta Gene
Calcium-induced T lymphocyte apoptosis	PRKCQ	-1.4618	Protein kinase C, theta Gene
Role of NFAT in regulation of the immune response	PRKCQ	-1.4618	Protein kinase C, theta Gene
Phospholipase C signaling	PRKCQ	-1.4618	Protein kinase C, theta Gene
LPS stimulated MAPK signaling	PRKCQ	-1.4618	Protein kinase C, theta Gene
CCR5 signaling in macrophages	PRKCQ	-1.4618	Protein kinase C, theta Gene
Natural killer cells signaling	PRKCQ	-1.4618	Protein kinase C, theta Gene
CCR3 signaling in eosinophils	PRKCQ	-1.4618	Protein kinase C, theta Gene
Apoptosis signaling	PRKCQ	-1.4618	Protein kinase C, theta Gene
CXCR4 signaling	PRKCQ	-1.4618	Protein kinase C, theta Gene
NF-kB signaling	PRKCQ	-1.4618	Protein kinase C, theta Gene
B-cell receptor signaling	PRKCQ	-1.4618	Protein kinase C, theta Gene
IL8 signaling	PRKCQ	-1.4618	Protein kinase C, theta Gene
IL3 signaling	PRKCQ	-1.4618	Protein kinase C, theta Gene
Leukocyte extravasation signaling	PRKCQ	-1.4618	Protein kinase C, theta Gene
CD28 Signaling in T helper cells	PLCG1	-1.5414	Phospholipase C, gamma 1 Gene
iCOS - iCOSL signaling in T helper cells	PLCG1	-1.5414	Phospholipase C, gamma 1 Gene
PCK signaling in T lymphocytes	PLCG1	-1.5414	Phospholipase C, gamma 1 Gene
Production of nitric oxide and reactive oxigen species	PLCG1	-1.5414	Phospholipase C, gamma 1 Gene
T-cell receptor signaling	PLCG1	-1.5414	Phospholipase C, gamma 1 Gene
Calcium-induced T lymphocyte apoptosis	PLCG1	-1.5414	Phospholipase C, gamma 1 Gene
Regulation of IL2 expression in activated and anergic T-lymphocytes	PLCG1	-1.5414	Phospholipase C, gamma 1 Gene
Role of NFAT in regulation of the immune response	PLCG1	-1.5414	Phospholipase C, gamma 1 Gene
Phospholipase C signaling	PLCG1	-1.5414	Phospholipase C, gamma 1 Gene
CCR5 signaling in macrophages	PLCG1	-1.5414	Phospholipase C, gamma 1 Gene
Natural killer cells signaling	PLCG1	-1.5414	Phospholipase C, gamma 1 Gene
Apoptosis signaling	PLCG1	-1.5414	Phospholipase C, gamma 1 Gene
FGF signaling	PLCG1	-1.5414	Phospholipase C, gamma 1 Gene
Chemokine signaling	PLCG1	-1.5414	Phospholipase C, gamma 1 Gene
IL15 signaling	PLCG1	-1.5414	Phospholipase C, gamma 1 Gene
Leukocyte extravasation signaling	PLCG1	-1.5414	Phospholipase C, gamma 1 Gene
Integrin signaling	PLCG1	-1.5414	Phospholipase C, gamma 1 Gene
IL12 Signaling and production in macrophages	PRKCE	-1.2904	Protein kinase C, epsilon Gene
Production of nitric oxide and reactive oxigen species	PRKCE	-1.2904	Protein kinase C, epsilon Gene
Calcium-induced T lymphocyte apoptosis	PRKCE	-1.2904	Protein kinase C, epsilon Gene
Phospholipase C signaling	PRKCE	-1.2904	Protein kinase C, epsilon Gene
LPS stimulated MAPK signaling	PRKCE	-1.2904	Protein kinase C, epsilon Gene
CCR5 signaling in macrophages	PRKCE	-1.2904	Protein kinase C, epsilon Gene
Natural killer cells signaling	PRKCE	-1.2904	Protein kinase C, epsilon Gene
CCR3 signaling in eosinophils	PRKCE	-1.2904	Protein kinase C, epsilon Gene
Apoptosis signaling	PRKCE	-1.2904	Protein kinase C, epsilon Gene
CXCR4 signaling	PRKCE	-1.2904	Protein kinase C, epsilon Gene
IL8 signaling	PRKCE	-1.2904	Protein kinase C, epsilon Gene
IL3 signaling	PRKCE	-1.2904	Protein kinase C, epsilon Gene
Leukocyte extravasation signaling	PRKCE	-1.2904	Protein kinase C, epsilon Gene
IL12 Signaling and production in macrophages	PRKD3	-1.4397	Protein kinase D3 Gene
Production of nitric oxide and reactive oxigen species	PRKD3	-1.4397	Protein kinase D3 Gene
Calcium-induced T lymphocyte apoptosis	PRKD3	-1.4397	Protein kinase D3 Gene
Phospholipase C signaling	PRKD3	-1.4397	Protein kinase D3 Gene
LPS stimulated MAPK signaling	PRKD3	-1.4397	Protein kinase D3 Gene
CCR5 signaling in macrophages	PRKD3	-1.4397	Protein kinase D3 Gene
Natural killer cells signaling	PRKD3	-1.4397	Protein kinase D3 Gene
CCR3 signaling in eosinophils	PRKD3	-1.4397	Protein kinase D3 Gene
CXCR4 signaling	PRKD3	-1.4397	Protein kinase D3 Gene
IL8 signaling	PRKD3	-1.4397	Protein kinase D3 Gene
IL3 signaling	PRKD3	-1.4397	Protein kinase D3 Gene
Leukocyte extravasation signaling	PRKD3	-1.4397	Protein kinase D3 Gene
CD28 Signaling in T helper cells	LCK	-1.4097	Lymphocyte protein tyrosine kinase Gene
iCOS - iCOSL signaling in T helper cells	LCK	-1.4097	Lymphocyte protein tyrosine kinase Gene
PCK signaling in T lymphocytes	LCK	-1.4097	Lymphocyte protein tyrosine kinase Gene
T-cell receptor signaling	LCK	-1.4097	Lymphocyte protein tyrosine kinase Gene
Calcium-induced T lymphocyte apoptosis	LCK	-1.4097	Lymphocyte protein tyrosine kinase Gene
Role of NFAT in regulation of the immune response	LCK	-1.4097	Lymphocyte protein tyrosine kinase Gene
Phospholipase C signaling	LCK	-1.4097	Lymphocyte protein tyrosine kinase Gene
Natural killer cells signaling	LCK	-1.4097	Lymphocyte protein tyrosine kinase Gene
NF-kB signaling	LCK	-1.4097	Lymphocyte protein tyrosine kinase Gene
IL15 signaling	LCK	-1.4097	Lymphocyte protein tyrosine kinase Gene
CD28 Signaling in T helper cells	CD3E	-1.2728	CD3 antigen, epsilon polypeptide Gene
iCOS - iCOSL signaling in T helper cells	CD3E	-1.2728	CD3 antigen, epsilon polypeptide Gene
PCK signaling in T lymphocytes	CD3E	-1.2728	CD3 antigen, epsilon polypeptide Gene
T-cell receptor signaling	CD3E	-1.2728	CD3 antigen, epsilon polypeptide Gene
Calcium-induced T lymphocyte apoptosis	CD3E	-1.2728	CD3 antigen, epsilon polypeptide Gene
Regulation of IL2 expression in activated and anergic T-lymphocytes	CD3E	-1.2728	CD3 antigen, epsilon polypeptide Gene
Role of NFAT in regulation of the immune response	CD3E	-1.2728	CD3 antigen, epsilon polypeptide Gene
Phospholipase C signaling	CD3E	-1.2728	CD3 antigen, epsilon polypeptide Gene
CCR5 signaling in macrophages	CD3E	-1.2728	CD3 antigen, epsilon polypeptide Gene
Production of nitric oxide and reactive oxigen species	CREBBP	-1.136	CREB binding protein Gene
iNOS signaling	CREBBP	-1.136	CREB binding protein Gene
Activation of RIF b cytosolic pattern recognition receptors	CREBBP	-1.136	CREB binding protein Gene
Lymphotoxin B receptor signaling	CREBBP	-1.136	CREB binding protein Gene
Phospholipase C signaling	CREBBP	-1.136	CREB binding protein Gene
LPS stimulated MAPK signaling	CREBBP	-1.136	CREB binding protein Gene
FGF signaling	CREBBP	-1.136	CREB binding protein Gene
NF-kB signaling	CREBBP	-1.136	CREB binding protein Gene
B-cell receptor signaling	CREBBP	-1.136	CREB binding protein Gene
CD28 Signaling in T helper cells	NFAT5	-1.3838	Nuclear factor of activated T-cells 5 Gene
iCOS - iCOSL signaling in T helper cells	NFAT5	-1.3838	Nuclear factor of activated T-cells 5 Gene
PCK signaling in T lymphocytes	NFAT5	-1.3838	Nuclear factor of activated T-cells 5 Gene
T-cell receptor signaling	NFAT5	-1.3838	Nuclear factor of activated T-cells 5 Gene
Regulation of IL2 expression in activated and anergic T-lymphocytes	NFAT5	-1.3838	Nuclear factor of activated T-cells 5 Gene
B-cell activating factor signaling	NFAT5	-1.3838	Nuclear factor of activated T-cells 5 Gene
Role of NFAT in regulation of the immune response	NFAT5	-1.3838	Nuclear factor of activated T-cells 5 Gene
Phospholipase C signaling	NFAT5	-1.3838	Nuclear factor of activated T-cells 5 Gene
B-cell receptor signaling	NFAT5	-1.3838	Nuclear factor of activated T-cells 5 Gene
CD28 Signaling in T helper cells	FYN	-1.4759	Fyn proto-oncogene Gene
PCK signaling in T lymphocytes	FYN	-1.4759	Fyn proto-oncogene Gene
T-cell receptor signaling	FYN	-1.4759	Fyn proto-oncogene Gene
Regulation of IL2 expression in activated and anergic T-lymphocytes	FYN	-1.4759	Fyn proto-oncogene Gene
Role of NFAT in regulation of the immune response	FYN	-1.4759	Fyn proto-oncogene Gene
Phospholipase C signaling	FYN	-1.4759	Fyn proto-oncogene Gene
Natural killer cells signaling	FYN	-1.4759	Fyn proto-oncogene Gene
Integrin signaling	FYN	-1.4759	Fyn proto-oncogene Gene
CD28 Signaling in T helper cells	ITPR1	-1.3692	Inositol 1,4,5-triphosphate receptor 1 Gene
iCOS - iCOSL signaling in T helper cells	ITPR1	-1.3692	Inositol 1,4,5-triphosphate receptor 1 Gene
Calcium-induced T lymphocyte apoptosis	ITPR1	-1.3692	Inositol 1,4,5-triphosphate receptor 1 Gene
Role of NFAT in regulation of the immune response	ITPR1	-1.3692	Inositol 1,4,5-triphosphate receptor 1 Gene
Phospholipase C signaling	ITPR1	-1.3692	Inositol 1,4,5-triphosphate receptor 1 Gene
CCR3 signaling in eosinophils	ITPR1	-1.3692	Inositol 1,4,5-triphosphate receptor 1 Gene
CXCR4 signaling	ITPR1	-1.3692	Inositol 1,4,5-triphosphate receptor 1 Gene
FGF signaling	ITPR1	-1.3692	Inositol 1,4,5-triphosphate receptor 1 Gene
CD28 Signaling in T helper cells	ITPR2	-1.2627	Inositol 1,4,5-triphosphate receptor 2 Gene
iCOS - iCOSL signaling in T helper cells	ITPR2	-1.2627	Inositol 1,4,5-triphosphate receptor 2 Gene
Calcium-induced T lymphocyte apoptosis	ITPR2	-1.2627	Inositol 1,4,5-triphosphate receptor 2 Gene
Role of NFAT in regulation of the immune response	ITPR2	-1.2627	Inositol 1,4,5-triphosphate receptor 2 Gene
Phospholipase C signaling	ITPR2	-1.2627	Inositol 1,4,5-triphosphate receptor 2 Gene
CCR3 signaling in eosinophils	ITPR2	-1.2627	Inositol 1,4,5-triphosphate receptor 2 Gene
CXCR4 signaling	ITPR2	-1.2627	Inositol 1,4,5-triphosphate receptor 2 Gene
CD28 Signaling in T helper cells	ITPR3	-1.3747	Inositol 1,4,5-triphosphate receptor 3 Gene
iCOS - iCOSL signaling in T helper cells	ITPR3	-1.3747	Inositol 1,4,5-triphosphate receptor 3 Gene
Calcium-induced T lymphocyte apoptosis	ITPR3	-1.3747	Inositol 1,4,5-triphosphate receptor 3 Gene
Role of NFAT in regulation of the immune response	ITPR3	-1.3747	Inositol 1,4,5-triphosphate receptor 3 Gene
Phospholipase C signaling	ITPR3	-1.3747	Inositol 1,4,5-triphosphate receptor 3 Gene
CCR3 signaling in eosinophils	ITPR3	-1.3747	Inositol 1,4,5-triphosphate receptor 3 Gene
CXCR4 signaling	ITPR3	-1.3747	Inositol 1,4,5-triphosphate receptor 3 Gene
iCOS - iCOSL signaling in T helper cells	CD40LG	-1.7399	CD40 ligand Gene
IL12 Signaling and production in macrophages	CD40LG	-1.7399	CD40 ligand Gene
T-helper cell diferentiation	CD40LG	-1.7399	CD40 ligand Gene
CD40 signaling	CD40LG	-1.7399	CD40 ligand Gene
Crosstalk between dendritic cells and NK cells	CD40LG	-1.7399	CD40 ligand Gene
NF-kB signaling	CD40LG	-1.7399	CD40 ligand Gene
CD28 Signaling in T helper cells	HLA-DOB	-1.7399	CD40 ligand Gene
iCOS - iCOSL signaling in T helper cells	HLA-DOB	-1.7399	CD40 ligand Gene
PCK signaling in T lymphocytes	HLA-DOB	-1.7399	CD40 ligand Gene
Calcium-induced T lymphocyte apoptosis	HLA-DOB	-1.7399	CD40 ligand Gene
Role of NFAT in regulation of the immune response	HLA-DOB	-1.7399	CD40 ligand Gene
T-helper cell diferentiation	HLA-DOB	-1.7399	CD40 ligand Gene
IL12 Signaling and production in macrophages	IFNG	-1.4118	Interferon gamma Gene
Production of nitric oxide and reactive oxigen species	IFNG	-1.4118	Interferon gamma Gene
iNOS signaling	IFNG	-1.4118	Interferon gamma Gene
T-helper cell diferentiation	IFNG	-1.4118	Interferon gamma Gene
Crosstalk between dendritic cells and NK cells	IFNG	-1.4118	Interferon gamma Gene
IFN signaling	IFNG	-1.4118	Interferon gamma Gene
CD28 Signaling in T helper cells	MALT1	-1.4064	Mucosa associated lymphoid tissue lymphoma translocation gene 1 Gene
PCK signaling in T lymphocytes	MALT1	-1.4064	Mucosa associated lymphoid tissue lymphoma translocation gene 1 Gene
T-cell receptor signaling	MALT1	-1.4064	Mucosa associated lymphoid tissue lymphoma translocation gene 1 Gene
Regulation of IL2 expression in activated and anergic T-lymphocytes	MALT1	-1.4064	Mucosa associated lymphoid tissue lymphoma translocation gene 1 Gene
NF-kB signaling	MALT1	-1.4064	Mucosa associated lymphoid tissue lymphoma translocation gene 1 Gene
B-cell receptor signaling	MALT1	-1.4064	Mucosa associated lymphoid tissue lymphoma translocation gene 1 Gene
CD28 Signaling in T helper cells	GRAP2	-1.2746	GRB2-related adaptor protein 2 Gene
iCOS - iCOSL signaling in T helper cells	GRAP2	-1.2746	GRB2-related adaptor protein 2 Gene
PCK signaling in T lymphocytes	GRAP2	-1.2746	GRB2-related adaptor protein 2 Gene
T-cell receptor signaling	GRAP2	-1.2746	GRB2-related adaptor protein 2 Gene
Phospholipase C signaling	GRAP2	-1.2746	GRB2-related adaptor protein 2 Gene
PCK signaling in T lymphocytes	MAP3K4	-1.2291	Mitogen-activated protein kinase kinase kinase 4 Gene
Production of nitric oxide and reactive oxigen species	MAP3K4	-1.2291	Mitogen-activated protein kinase kinase kinase 4 Gene
CD27 signaling in lymphocytes	MAP3K4	-1.2291	Mitogen-activated protein kinase kinase kinase 4 Gene
B-cell receptor signaling	MAP3K4	-1.2291	Mitogen-activated protein kinase kinase kinase 4 Gene
Leukocyte extravasation signaling	MAP3K4	-1.2291	Mitogen-activated protein kinase kinase kinase 4 Gene
Production of nitric oxide and reactive oxigen species	PPP1R12A	-1.1351	Protein phosphatase 1, regulatory (inhibitor) subunit 12A Gene
Phospholipase C signaling	PPP1R12A	-1.1351	Protein phosphatase 1, regulatory (inhibitor) subunit 12A Gene
CCR3 signaling in eosinophils	PPP1R12A	-1.1351	Protein phosphatase 1, regulatory (inhibitor) subunit 12A Gene
Chemokine signaling	PPP1R12A	-1.1351	Protein phosphatase 1, regulatory (inhibitor) subunit 12A Gene
Integrin signaling	PPP1R12A	-1.1351	Protein phosphatase 1, regulatory (inhibitor) subunit 12A Gene
Production of nitric oxide and reactive oxigen species	RHOF	-1.7274	Ras homolog gene family, member f Gene
Phospholipase C signaling	RHOF	-1.7274	Ras homolog gene family, member f Gene
CXCR4 signaling	RHOF	-1.7274	Ras homolog gene family, member f Gene
IL8 signaling	RHOF	-1.7274	Ras homolog gene family, member f Gene
Integrin signaling	RHOF	-1.7274	Ras homolog gene family, member f Gene
Production of nitric oxide and reactive oxigen species	RHOQ	-1.527	Ras homolog gene family, member Q Gene
Phospholipase C signaling	RHOQ	-1.527	Ras homolog gene family, member Q Gene
CXCR4 signaling	RHOQ	-1.527	Ras homolog gene family, member Q Gene
IL8 signaling	RHOQ	-1.527	Ras homolog gene family, member Q Gene
Integrin signaling	RHOQ	-1.527	Ras homolog gene family, member Q Gene
Activation of RIF b cytosolic pattern recognition receptors	TRAF3	-1.4069	TNF receptor-associated factor 3 Gene
B-cell activating factor signaling	TRAF3	-1.4069	TNF receptor-associated factor 3 Gene
Lymphotoxin B receptor signaling	TRAF3	-1.4069	TNF receptor-associated factor 3 Gene
CD40 signaling	TRAF3	-1.4069	TNF receptor-associated factor 3 Gene
NF-kB signaling	TRAF3	-1.4069	TNF receptor-associated factor 3 Gene
CD27 signaling in lymphocytes	TRAF5	-1.4227	TNF receptor-associated factor 5 Gene
B-cell activating factor signaling	TRAF5	-1.4227	TNF receptor-associated factor 5 Gene
Lymphotoxin B receptor signaling	TRAF5	-1.4227	TNF receptor-associated factor 5 Gene
CD40 signaling	TRAF5	-1.4227	TNF receptor-associated factor 5 Gene
NF-kB signaling	TRAF5	-1.4227	TNF receptor-associated factor 5 Gene
Phospholipase C signaling	CREB1	-1.3929	cAMP responsive element binding protein 1 Gene
LPS stimulated MAPK signaling	CREB1	-1.3929	cAMP responsive element binding protein 1 Gene
FGF signaling	CREB1	-1.3929	cAMP responsive element binding protein 1 Gene
B-cell receptor signaling	CREB1	-1.3929	cAMP responsive element binding protein 1 Gene
CXCR4 signaling	CRK	-1.2534	v-crk sarcoma virus CT10 oncogene homolog (avian) Gene
FGF signaling	CRK	-1.2534	v-crk sarcoma virus CT10 oncogene homolog (avian) Gene
Leukocyte extravasation signaling	CRK	-1.2534	v-crk sarcoma virus CT10 oncogene homolog (avian) Gene
Integrin signaling	CRK	-1.2534	v-crk sarcoma virus CT10 oncogene homolog (avian) Gene
FGF signaling	CRKL	-1.1869	v-crk sarcoma virus CT10 oncogene homolog (avian)-like Gene
IL3 signaling	CRKL	-1.1869	v-crk sarcoma virus CT10 oncogene homolog (avian)-like Gene
Leukocyte extravasation signaling	CRKL	-1.1869	v-crk sarcoma virus CT10 oncogene homolog (avian)-like Gene
Integrin signaling	CRKL	-1.1869	v-crk sarcoma virus CT10 oncogene homolog (avian)-like Gene
IL12 Signaling and production in macrophages	IRF1	-1.3873	interferon regulatory factor 1
Production of nitric oxide and reactive oxigen species	IRF1	-1.3873	interferon regulatory factor 2
iNOS signaling	IRF1	-1.3873	interferon regulatory factor 3
IFN signaling	IRF1	-1.3873	interferon regulatory factor 4
PCK signaling in T lymphocytes	MAP3K2	-1.485	Mitogen-activated protein kinase kinase kinase 2 Gene
Production of nitric oxide and reactive oxigen species	MAP3K2	-1.485	Mitogen-activated protein kinase kinase kinase 2 Gene
CD27 signaling in lymphocytes	MAP3K2	-1.485	Mitogen-activated protein kinase kinase kinase 2 Gene
B-cell receptor signaling	MAP3K2	-1.485	Mitogen-activated protein kinase kinase kinase 2 Gene
Phospholipase C signaling	PPP1R12B	-1.172	Protein phosphatase 1, regulatory (inhibitor) subunit 12B Gene
CCR3 signaling in eosinophils	PPP1R12B	-1.172	Protein phosphatase 1, regulatory (inhibitor) subunit 12B Gene
Chemokine signaling	PPP1R12B	-1.172	Protein phosphatase 1, regulatory (inhibitor) subunit 12B Gene
Integrin signaling	PPP1R12B	-1.172	Protein phosphatase 1, regulatory (inhibitor) subunit 12B Gene
IL12 Signaling and production in macrophages	STAT6	-1.2972	Signal transducer and activator of transcription 6 Gene
T-helper cell diferentiation	STAT6	-1.2972	Signal transducer and activator of transcription 6 Gene
IL3 signaling	STAT6	-1.2972	Signal transducer and activator of transcription 6 Gene
IL15 signaling	STAT6	-1.2972	Signal transducer and activator of transcription 6 Gene
Regulation of IL2 expression in activated and anergic T-lymphocytes	TGFBR1	-1.2921	Transforming growth factor, beta receptor I Gene
T-helper cell diferentiation	TGFBR1	-1.2921	Transforming growth factor, beta receptor I Gene
NF-kB signaling	TGFBR1	-1.2921	Transforming growth factor, beta receptor I Gene
CCR5 signaling in macrophages	CCL5	-1.27	Chemokine (C-C motif) ligand 5 Gene
Chemokine signaling	CCL5	-1.27	Chemokine (C-C motif) ligand 5 Gene
Role of NFAT in regulation of the immune response	GNA11	-1.2759	Guanine nucleotide binding protein, alpha 11 Gene
CXCR4 signaling	GNA11	-1.2759	Guanine nucleotide binding protein, alpha 11 Gene
iCOS - iCOSL signaling in T helper cells	ICOSLG	-1.2695	icos ligand Gene
T-helper cell diferentiation	ICOSLG	-1.2695	icos ligand Gene
IL12 Signaling and production in macrophages	IL12RB2	-1.3752	Lnterleukin 12 receptor, beta 2 Gene
T-helper cell diferentiation	IL12RB2	-1.3752	Lnterleukin 12 receptor, beta 2 Gene
Activation of RIF b cytosolic pattern recognition receptors	IRF9	-1.1505	Interferon regulatory factor 9 Gene
IFN signaling	IRF9	-1.1505	Interferon regulatory factor 9 Gene
Leukocyte extravasation signaling	ITGA6	-1.5929	Integrin alpha 6 Gene
Integrin signaling	ITGA6	-1.5929	Integrin alpha 6 Gene
Crosstalk between dendritic cells and NK cells	KLRD1	-1.2696	Killer cell lectin-like receptor, subfamily D, member 1 Gene
Natural killer cells signaling	KLRD1	-1.2696	Killer cell lectin-like receptor, subfamily D, member 1 Gene
Lymphotoxin B receptor signaling	LTB	-1.4392	Lymphotoxin B Gene
Crosstalk between dendritic cells and NK cells	LTB	-1.4392	Lymphotoxin B Gene
IL12 Signaling and production in macrophages	JMJD6	-1.3534	Jumonji domain containing 6 Gene
Production of nitric oxide and reactive oxigen species	PPP2R5A	-1.1546	Protein phosphatase 2, regulatory subunit B (B56), alpha isoform Gene
T-cell receptor signaling	CD8B	-1.4307	CD8 antigen, beta chain 1 Gene
Regulation of IL2 expression in activated and anergic T-lymphocytes	TOB1	-1.4633	Transducer of ErbB-2.1 Gene
CD27 signaling in lymphocytes	CD27	-1.2872	CD27 antigen Gene
Activation of RIF b cytosolic pattern recognition receptors	MAVS	-1.6942	Mitochondrial antiviral signaling protein Gene
Role of NFAT in regulation of the immune response	CSNK1G1	-1.2902	Casein kinase 1, gamma 1 Gene
Phospholipase C signaling	ARHGEF18	-1.3409	rho/rac guanine nucleotide exchange factor (GEF) 18 Gene
T-helper cell diferentiation	GATA3	-1.4202	GATA binding protein 3 Gene
T-helper cell diferentiation	TBX21	-1.5438	T-box 21 Gene
Crosstalk between dendritic cells and NK cells	PRF1	-1.5362	Perforin 1 (pore forming protein) Gene
Natural killer cells signaling	SH2D1A	-1.4276	SH2 domain protein 1A Gene
Apoptosis signaling	DFFA	-1.2234	DNA fragmentation factor, alpha subunit Gene
Apoptosis signaling	XIAP	-1.2449	X-linked inhibitor of apoptosis Gene
FGF signaling	FGF16	-1.0426	Fibroblast growth factor 16 Gene
IL8 signaling	CCND2	-1.543	Cyclin D2 Gene
Leukocyte extravasation signaling	SPN	-1.2857	Sialophorin Gene
Integrin signaling	BCAR3	-1.3483	Breast cancer anti-estrogen resistance 3 Gene
Integrin signaling	ITGB7	-1.3996	Integrin beta 7 Gene

## Sheet: Table_S4
Supplemental Table 4 Biological functions and its associated-genes being differentially expressed by the immunisation process were identified using the Ingenuity Pathway Analysis tool. Up-regulation is shown in red whilst down-regulation is shown in greeen.
Function	Associated-funtion	symbol	Fold change	Description
Lymphoid Tissue Structure and Development	Development of lymphocytes	ANXA1	5.5097	annexin A1
Lymphoid Tissue Structure and Development	Development of leukocytes	ANXA1	5.5097	annexin A1
Lymphoid Tissue Structure and Development	T cell development	ANXA1	5.5097	annexin A1
Lymphoid Tissue Structure and Development	Differentiation of T lymphocytes	ANXA1	5.5097	annexin A1
Lymphoid Tissue Structure and Development	differentiation of helper T lymphocytes	ANXA1	5.5097	annexin A1
Lymphoid Tissue Structure and Development	differentiation of Th1 cells	ANXA1	5.5097	annexin A1
Lymphoid Tissue Structure and Development	Development of lymphocytes	C5AR1	3.1892	complement component 5a receptor 1
Lymphoid Tissue Structure and Development	Development of leukocytes	C5AR1	3.1892	complement component 5a receptor 1
Lymphoid Tissue Structure and Development	T cell development	C5AR1	3.1892	complement component 5a receptor 1
Lymphoid Tissue Structure and Development	Differentiation of T lymphocytes	C5AR1	3.1892	complement component 5a receptor 1
Lymphoid Tissue Structure and Development	differentiation of helper T lymphocytes	C5AR1	3.1892	complement component 5a receptor 1
Lymphoid Tissue Structure and Development	Quantity of lymphatic system component	C5AR1	3.1892	complement component 5a receptor 1
Lymphoid Tissue Structure and Development	Development of lymphocytes	LTBR	1.1732	lymphotoxin B receptor
Lymphoid Tissue Structure and Development	Development of leukocytes	LTBR	1.1732	lymphotoxin B receptor
Lymphoid Tissue Structure and Development	Morphology of lymphoid organ	LTBR	1.1732	lymphotoxin B receptor
Lymphoid Tissue Structure and Development	Morphology of lymphatic system component	LTBR	1.1732	lymphotoxin B receptor
Lymphoid Tissue Structure and Development	Development of thymus gland	LTBR	1.1732	lymphotoxin B receptor
Lymphoid Tissue Structure and Development	Development of lymphoid organ	LTBR	1.1732	lymphotoxin B receptor
Lymphoid Tissue Structure and Development	Morphology of spleen	LTBR	1.1732	lymphotoxin B receptor
Lymphoid Tissue Structure and Development	Morphology of spleen component	LTBR	1.1732	lymphotoxin B receptor
Lymphoid Tissue Structure and Development	Development of lymphatic system component	LTBR	1.1732	lymphotoxin B receptor
Lymphoid Tissue Structure and Development	Abnormal morphology of Peyer's patches	LTBR	1.1732	lymphotoxin B receptor
Lymphoid Tissue Structure and Development	Abnormal morphology of lymphoid organ	LTBR	1.1732	lymphotoxin B receptor
Lymphoid Tissue Structure and Development	Morphology of lymph follicle	LTBR	1.1732	lymphotoxin B receptor
Lymphoid Tissue Structure and Development	NK cell development	LTBR	1.1732	lymphotoxin B receptor
Lymphoid Tissue Structure and Development	Morphology of lymphatic system cells	LTBR	1.1732	lymphotoxin B receptor
Lymphoid Tissue Structure and Development	Formation of lymphatic system component	LTBR	1.1732	lymphotoxin B receptor
Lymphoid Tissue Structure and Development	Size of lymphoid tissue	LTBR	1.1732	lymphotoxin B receptor
Lymphoid Tissue Structure and Development	Quantity of lymphatic system cells	LTBR	1.1732	lymphotoxin B receptor
Lymphoid Tissue Structure and Development	Regeneration of Peyer's patches	LTBR	1.1732	lymphotoxin B receptor
Lymphoid Tissue Structure and Development	Development of lymph node	LTBR	1.1732	lymphotoxin B receptor
Lymphoid Tissue Structure and Development	Abnormal morphology of spleen	LTBR	1.1732	lymphotoxin B receptor
Lymphoid Tissue Structure and Development	Formation of follicular dendritic cells	LTBR	1.1732	lymphotoxin B receptor
Lymphoid Tissue Structure and Development	Formation of lymphoid tissue	LTBR	1.1732	lymphotoxin B receptor
Lymphoid Tissue Structure and Development	Lack of peripheral lymph node	LTBR	1.1732	lymphotoxin B receptor
Lymphoid Tissue Structure and Development	Quantity of lymphatic system component	LTBR	1.1732	lymphotoxin B receptor
Lymphoid Tissue Structure and Development	Abnormal morphology of B-cell follicle	LTBR	1.1732	lymphotoxin B receptor
Lymphoid Tissue Structure and Development	Abnormal morphology of enlarged spleen	LTBR	1.1732	lymphotoxin B receptor
Lymphoid Tissue Structure and Development	Organogenesis of lymphoid organ	LTBR	1.1732	lymphotoxin B receptor
Lymphoid Tissue Structure and Development	Quantity of lymphoid tissue	LTBR	1.1732	lymphotoxin B receptor
Lymphoid Tissue Structure and Development	Development of lymphocytes	MSR1	1.6376	macrophage scavenger receptor 1
Lymphoid Tissue Structure and Development	Development of leukocytes	MSR1	1.6376	macrophage scavenger receptor 1
Lymphoid Tissue Structure and Development	T cell development	MSR1	1.6376	macrophage scavenger receptor 1
Lymphoid Tissue Structure and Development	Morphology of lymphoid organ	MSR1	1.6376	macrophage scavenger receptor 1
Lymphoid Tissue Structure and Development	Morphology of lymphatic system component	MSR1	1.6376	macrophage scavenger receptor 1
Lymphoid Tissue Structure and Development	Morphology of spleen	MSR1	1.6376	macrophage scavenger receptor 1
Lymphoid Tissue Structure and Development	Morphology of spleen component	MSR1	1.6376	macrophage scavenger receptor 1
Lymphoid Tissue Structure and Development	Development of lymphocytes	RASGRP4	2.1989	RAS guanyl releasing protein 4
Lymphoid Tissue Structure and Development	Development of leukocytes	RASGRP4	2.1989	RAS guanyl releasing protein 4
Lymphoid Tissue Structure and Development	T cell development	RASGRP4	2.1989	RAS guanyl releasing protein 4
Lymphoid Tissue Structure and Development	Development of thymus gland	RASGRP4	2.1989	RAS guanyl releasing protein 4
Lymphoid Tissue Structure and Development	Development of lymphoid organ	RASGRP4	2.1989	RAS guanyl releasing protein 4
Lymphoid Tissue Structure and Development	Development of lymphatic system component	RASGRP4	2.1989	RAS guanyl releasing protein 4
Lymphoid Tissue Structure and Development	Development of thymocytes	RASGRP4	2.1989	RAS guanyl releasing protein 4
Lymphoid Tissue Structure and Development	Morphology of lymphoid organ	ALOX5	3.4439	arachidonate 5-lipoxygenase
Lymphoid Tissue Structure and Development	Morphology of lymphatic system component	ALOX5	3.4439	arachidonate 5-lipoxygenase
Lymphoid Tissue Structure and Development	Morphology of spleen	ALOX5	3.4439	arachidonate 5-lipoxygenase
Lymphoid Tissue Structure and Development	Abnormal morphology of lymphoid organ	ALOX5	3.4439	arachidonate 5-lipoxygenase
Lymphoid Tissue Structure and Development	Abnormal morphology of spleen	ALOX5	3.4439	arachidonate 5-lipoxygenase
Lymphoid Tissue Structure and Development	Morphology of lymphoid organ	ANGPTL4	1.2178	angiopoietin-like 4
Lymphoid Tissue Structure and Development	Morphology of lymphatic system component	ANGPTL4	1.2178	angiopoietin-like 4
Lymphoid Tissue Structure and Development	Abnormal morphology of lymphoid organ	ANGPTL4	1.2178	angiopoietin-like 4
Lymphoid Tissue Structure and Development	Morphology of mesenteric lymph node	ANGPTL4	1.2178	angiopoietin-like 4
Lymphoid Tissue Structure and Development	Morphology of lymphoid organ	CTSD	1.3453	cathepsin D
Lymphoid Tissue Structure and Development	Morphology of lymphatic system component	CTSD	1.3453	cathepsin D
Lymphoid Tissue Structure and Development	Morphology of spleen	CTSD	1.3453	cathepsin D
Lymphoid Tissue Structure and Development	Morphology of spleen component	CTSD	1.3453	cathepsin D
Lymphoid Tissue Structure and Development	Morphology of white pulp	CTSD	1.3453	cathepsin D
Lymphoid Tissue Structure and Development	Abnormal morphology of white pulp	CTSD	1.3453	cathepsin D
Lymphoid Tissue Structure and Development	Morphology of lymph follicle	CTSD	1.3453	cathepsin D
Lymphoid Tissue Structure and Development	Abnormal morphology of B-cell follicle	CTSD	1.3453	cathepsin D
Lymphoid Tissue Structure and Development	Morphology of lymphoid organ	CXCR2	3.4018	chemokine (C-X-C motif) receptor 2
Lymphoid Tissue Structure and Development	Morphology of lymphatic system component	CXCR2	3.4018	chemokine (C-X-C motif) receptor 2
Lymphoid Tissue Structure and Development	Morphology of spleen	CXCR2	3.4018	chemokine (C-X-C motif) receptor 2
Lymphoid Tissue Structure and Development	Morphology of spleen component	CXCR2	3.4018	chemokine (C-X-C motif) receptor 2
Lymphoid Tissue Structure and Development	Morphology of white pulp	CXCR2	3.4018	chemokine (C-X-C motif) receptor 2
Lymphoid Tissue Structure and Development	Abnormal morphology of white pulp	CXCR2	3.4018	chemokine (C-X-C motif) receptor 2
Lymphoid Tissue Structure and Development	Abnormal morphology of lymphoid organ	CXCR2	3.4018	chemokine (C-X-C motif) receptor 2
Lymphoid Tissue Structure and Development	Abnormal morphology of spleen	CXCR2	3.4018	chemokine (C-X-C motif) receptor 2
Lymphoid Tissue Structure and Development	Abnormal morphology of enlarged spleen	CXCR2	3.4018	chemokine (C-X-C motif) receptor 2
Lymphoid Tissue Structure and Development	Morphology of lymphoid organ	LGMN	1.2129	legumain
Lymphoid Tissue Structure and Development	Morphology of lymphatic system component	LGMN	1.2129	legumain
Lymphoid Tissue Structure and Development	Morphology of spleen	LGMN	1.2129	legumain
Lymphoid Tissue Structure and Development	Abnormal morphology of lymphoid organ	LGMN	1.2129	legumain
Lymphoid Tissue Structure and Development	Abnormal morphology of spleen	LGMN	1.2129	legumain
Lymphoid Tissue Structure and Development	Abnormal morphology of enlarged spleen	LGMN	1.2129	legumain
Lymphoid Tissue Structure and Development	Morphology of lymphoid organ	PBX1	1.7775	pre B-cell leukemia transcription factor 1
Lymphoid Tissue Structure and Development	Morphology of lymphatic system component	PBX1	1.7775	pre B-cell leukemia transcription factor 1
Lymphoid Tissue Structure and Development	Development of thymus gland	PBX1	1.7775	pre B-cell leukemia transcription factor 1
Lymphoid Tissue Structure and Development	Development of lymphoid organ	PBX1	1.7775	pre B-cell leukemia transcription factor 1
Lymphoid Tissue Structure and Development	Morphology of spleen	PBX1	1.7775	pre B-cell leukemia transcription factor 1
Lymphoid Tissue Structure and Development	Development of lymphatic system component	PBX1	1.7775	pre B-cell leukemia transcription factor 1
Lymphoid Tissue Structure and Development	Morphology of lymph follicle	PBX1	1.7775	pre B-cell leukemia transcription factor 1
Lymphoid Tissue Structure and Development	Morphology of lymphatic system cells	PBX1	1.7775	pre B-cell leukemia transcription factor 1
Lymphoid Tissue Structure and Development	Quantity of myeloid progenitor cells	PBX1	1.7775	pre B-cell leukemia transcription factor 1
Lymphoid Tissue Structure and Development	Quantity of lymphatic system cells	PBX1	1.7775	pre B-cell leukemia transcription factor 1
Lymphoid Tissue Structure and Development	Lack of myeloid progenitor cells	PBX1	1.7775	pre B-cell leukemia transcription factor 1
Lymphoid Tissue Structure and Development	Abnormal morphology of B-cell follicle	PBX1	1.7775	pre B-cell leukemia transcription factor 1
Lymphoid Tissue Structure and Development	Morphology of lymphatic system component	C3	2.945	complement component 3
Lymphoid Tissue Structure and Development	Development of lymphoid organ	C3	2.945	complement component 3
Lymphoid Tissue Structure and Development	Development of lymphatic system component	C3	2.945	complement component 3
Lymphoid Tissue Structure and Development	Morphology of lymph follicle	C3	2.945	complement component 3
Lymphoid Tissue Structure and Development	Morphology of germinal center	C3	2.945	complement component 3
Lymphoid Tissue Structure and Development	Development of lymph node	C3	2.945	complement component 3
Lymphoid Tissue Structure and Development	Abnormal morphology of germinal center	C3	2.945	complement component 3
Lymphoid Tissue Structure and Development	Quantity of lymphatic system component	C3	2.945	complement component 3
Lymphoid Tissue Structure and Development	Quantity of myeloid progenitor cells	BRCA2	1.887	breast cancer 2
Lymphoid Tissue Structure and Development	Quantity of lymphatic system cells	BRCA2	1.887	breast cancer 2
Lymphoid Tissue Structure and Development	Quantity of lymphatic system cells	USP1	1.2821	ubiquitin specific peptidase 1
Cell-mediated Immune Response	T-cell development	ANXA1	5.5097	annexin A1
Cell-mediated Immune Response	Differentiation of T-lymphocytes	ANXA1	5.5097	annexin A1
Cell-mediated Immune Response	Differentiation of helper T-lymphocytes	ANXA1	5.5097	annexin A1
Cell-mediated Immune Response	Differentiation of Th1 cells	ANXA1	5.5097	annexin A1
Cell-mediated Immune Response	T-cell development	C5AR1	3.1892	complement component 5a receptor 1
Cell-mediated Immune Response	Differentiation of T-lymphocytes	C5AR1	3.1892	complement component 5a receptor 1
Cell-mediated Immune Response	Differentiation of helper T-lymphocytes	C5AR1	3.1892	complement component 5a receptor 1
Cell-mediated Immune Response	T-cell development	RASGRP4	2.1989	RAS guanyl releasing protein 4
Cell-mediated Immune Response	Development of thymocytes	RASGRP4	2.1989	RAS guanyl releasing protein 4
Cell-mediated Immune Response	T cell migration	C3	2.945	complement component 3
Cell-mediated Immune Response	Infiltraton by T lymphocytes	C3	2.945	complement component 3
Cell-mediated Immune Response	T cell migration	ALOX5	3.4439	arachidonate 5-lipoxygenase
Cell-mediated Immune Response	T-cell development	MSR1	1.6376	macrophage scavenger receptor 1
Cell-mediated Immune Response	Response of antigen presenting cells	ANXA1	5.5097	annexin A1
Cell-mediated Immune Response	Adhesion of immune cells	ANXA1	5.5097	annexin A1
Cell-mediated Immune Response	Recruitment of granulocytes	ANXA1	5.5097	annexin A1
Cell-mediated Immune Response	Response of phagocytes	ANXA1	5.5097	annexin A1
Cell-mediated Immune Response	Immune response of antigen presenting cells	ANXA1	5.5097	annexin A1
Cell-mediated Immune Response	Phagocytosis of leukocytes	ANXA1	5.5097	annexin A1
Cell-mediated Immune Response	Adhesion of granulocytes	ANXA1	5.5097	annexin A1
Cell-mediated Immune Response	Immune response of phagocytes	ANXA1	5.5097	annexin A1
Cell-mediated Immune Response	Adhesion of neutrophils	ANXA1	5.5097	annexin A1
Cell-mediated Immune Response	Recruitment of phagocytes	ANXA1	5.5097	annexin A1
Cell-mediated Immune Response	Response of macrophages	ANXA1	5.5097	annexin A1
Cell-mediated Immune Response	Immune response of macrophages	ANXA1	5.5097	annexin A1
Cell-mediated Immune Response	Phagocytosis of cells	ANXA1	5.5097	annexin A1
Cell-mediated Immune Response	Recruitment of leukocytes	ANXA1	5.5097	annexin A1
Cell-mediated Immune Response	Adhesion of phagocytes	ANXA1	5.5097	annexin A1
Cell-mediated Immune Response	Phagocytosis of phagocytes	ANXA1	5.5097	annexin A1
Cell-mediated Immune Response	Detachment of leukocytes	ANXA1	5.5097	annexin A1
Cell-mediated Immune Response	Response of myeloid cells	ANXA1	5.5097	annexin A1
Cell-mediated Immune Response	Phagocytosis of antigen presenting cells	ANXA1	5.5097	annexin A1
Cell-mediated Immune Response	activation of leukocytes	C3	2.945	complement component 3
Cell-mediated Immune Response	Activation of lymphocytes	C3	2.945	complement component 3
Cell-mediated Immune Response	Activation of blood cells	C3	2.945	complement component 3
Cell-mediated Immune Response	Activation of cells	C3	2.945	complement component 3
Cell-mediated Immune Response	Activation of T lymphocytes	C3	2.945	complement component 3
Cell-mediated Immune Response	Quantity of histamine	C3	2.945	complement component 3
Cell-mediated Immune Response	Response of phagocytes	C3	2.945	complement component 3
Cell-mediated Immune Response	Phagocytosis of leukocytes	C3	2.945	complement component 3
Cell-mediated Immune Response	Immune response of phagocytes	C3	2.945	complement component 3
Cell-mediated Immune Response	Priming of leukocytes	C3	2.945	complement component 3
Cell-mediated Immune Response	Phagocytosis of cells	C3	2.945	complement component 3
Cell-mediated Immune Response	Activation of neutrophils	C3	2.945	complement component 3
Cell-mediated Immune Response	Priming of T lymphocytes	C3	2.945	complement component 3
Cell-mediated Immune Response	Phagocytosis of phagocytes	C3	2.945	complement component 3
Cell-mediated Immune Response	Response of myeloid cells	C3	2.945	complement component 3
Cell-mediated Immune Response	Response of antigen presenting cells	CLIC4	1.2177	chloride intracellular channel 4 (mitochondrial)
Cell-mediated Immune Response	Response of phagocytes	CLIC4	1.2177	chloride intracellular channel 4 (mitochondrial)
Cell-mediated Immune Response	Immune response of antigen presenting cells	CLIC4	1.2177	chloride intracellular channel 4 (mitochondrial)
Cell-mediated Immune Response	Phagocytosis of leukocytes	CLIC4	1.2177	chloride intracellular channel 4 (mitochondrial)
Cell-mediated Immune Response	Immune response of phagocytes	CLIC4	1.2177	chloride intracellular channel 4 (mitochondrial)
Cell-mediated Immune Response	Response of macrophages	CLIC4	1.2177	chloride intracellular channel 4 (mitochondrial)
Cell-mediated Immune Response	Immune response of macrophages	CLIC4	1.2177	chloride intracellular channel 4 (mitochondrial)
Cell-mediated Immune Response	Phagocytosis of cells	CLIC4	1.2177	chloride intracellular channel 4 (mitochondrial)
Cell-mediated Immune Response	Phagocytosis of phagocytes	CLIC4	1.2177	chloride intracellular channel 4 (mitochondrial)
Cell-mediated Immune Response	Response of myeloid cells	CLIC4	1.2177	chloride intracellular channel 4 (mitochondrial)
Cell-mediated Immune Response	Phagocytosis of antigen presenting cells	CLIC4	1.2177	chloride intracellular channel 4 (mitochondrial)
Cell-mediated Immune Response	Response of antigen presenting cells	S100A9	5.2863	S100 calcium binding protein A9 (calgranulin B)
Cell-mediated Immune Response	Response of phagocytes	S100A9	5.2863	S100 calcium binding protein A9 (calgranulin B)
Cell-mediated Immune Response	Immune response of antigen presenting cells	S100A9	5.2863	S100 calcium binding protein A9 (calgranulin B)
Cell-mediated Immune Response	Phagocytosis of leukocytes	S100A9	5.2863	S100 calcium binding protein A9 (calgranulin B)
Cell-mediated Immune Response	Immune response of phagocytes	S100A9	5.2863	S100 calcium binding protein A9 (calgranulin B)
Cell-mediated Immune Response	Response of macrophages	S100A9	5.2863	S100 calcium binding protein A9 (calgranulin B)
Cell-mediated Immune Response	Immune response of macrophages	S100A9	5.2863	S100 calcium binding protein A9 (calgranulin B)
Cell-mediated Immune Response	Phagocytosis of cells	S100A9	5.2863	S100 calcium binding protein A9 (calgranulin B)
Cell-mediated Immune Response	Phagocytosis of phagocytes	S100A9	5.2863	S100 calcium binding protein A9 (calgranulin B)
Cell-mediated Immune Response	Response of myeloid cells	S100A9	5.2863	S100 calcium binding protein A9 (calgranulin B)
Cell-mediated Immune Response	Phagocytosis of antigen presenting cells	S100A9	5.2863	S100 calcium binding protein A9 (calgranulin B)
Cell-mediated Immune Response	activation of leukocytes	ELANE	6.7277	elastase, neutrophil expressed
Cell-mediated Immune Response	Activation of blood cells	ELANE	6.7277	elastase, neutrophil expressed
Cell-mediated Immune Response	Activation of cells	ELANE	6.7277	elastase, neutrophil expressed
Cell-mediated Immune Response	Adhesion of immune cells	ELANE	6.7277	elastase, neutrophil expressed
Cell-mediated Immune Response	Recruitment of granulocytes	ELANE	6.7277	elastase, neutrophil expressed
Cell-mediated Immune Response	Recruitment of phagocytes	ELANE	6.7277	elastase, neutrophil expressed
Cell-mediated Immune Response	Recruitment of neutrophils	ELANE	6.7277	elastase, neutrophil expressed
Cell-mediated Immune Response	Phagocytosis of cells	ELANE	6.7277	elastase, neutrophil expressed
Cell-mediated Immune Response	Recruitment of leukocytes	ELANE	6.7277	elastase, neutrophil expressed
Cell-mediated Immune Response	Activation of neutrophils	ELANE	6.7277	elastase, neutrophil expressed
Cell-mediated Immune Response	Adhesion of immune cells	CXCR2	3.4018	chemokine (C-X-C motif) receptor 2
Cell-mediated Immune Response	Recruitment of granulocytes	CXCR2	3.4018	chemokine (C-X-C motif) receptor 2
Cell-mediated Immune Response	Adhesion of granulocytes	CXCR2	3.4018	chemokine (C-X-C motif) receptor 2
Cell-mediated Immune Response	Adhesion of neutrophils	CXCR2	3.4018	chemokine (C-X-C motif) receptor 2
Cell-mediated Immune Response	Recruitment of phagocytes	CXCR2	3.4018	chemokine (C-X-C motif) receptor 2
Cell-mediated Immune Response	Recruitment of neutrophils	CXCR2	3.4018	chemokine (C-X-C motif) receptor 2
Cell-mediated Immune Response	Recruitment of leukocytes	CXCR2	3.4018	chemokine (C-X-C motif) receptor 2
Cell-mediated Immune Response	Adhesion of phagocytes	CXCR2	3.4018	chemokine (C-X-C motif) receptor 2
Cell-mediated Immune Response	Response of lymphocytes	C5AR1	3.1892	complement component 5a receptor 1
Cell-mediated Immune Response	Recruitment of granulocytes	C5AR1	3.1892	complement component 5a receptor 1
Cell-mediated Immune Response	Response of mononuclear leukocytes	C5AR1	3.1892	complement component 5a receptor 1
Cell-mediated Immune Response	Recruitment of phagocytes	C5AR1	3.1892	complement component 5a receptor 1
Cell-mediated Immune Response	Recruitment of neutrophils	C5AR1	3.1892	complement component 5a receptor 1
Cell-mediated Immune Response	T cell response	C5AR1	3.1892	complement component 5a receptor 1
Cell-mediated Immune Response	Recruitment of leukocytes	C5AR1	3.1892	complement component 5a receptor 1
Cell-mediated Immune Response	Adhesion of immune cells	MSR1	1.6376	macrophage scavenger receptor 1
Cell-mediated Immune Response	Response of lymphocytes	MSR1	1.6376	macrophage scavenger receptor 1
Cell-mediated Immune Response	Phagocytosis of leukocytes	MSR1	1.6376	macrophage scavenger receptor 1
Cell-mediated Immune Response	Phagocytosis of cells	MSR1	1.6376	macrophage scavenger receptor 1
Cell-mediated Immune Response	Binding of antigen presenting cells	MSR1	1.6376	macrophage scavenger receptor 1
Cell-mediated Immune Response	Response of mononuclear leukocytes	MSR1	1.6376	macrophage scavenger receptor 1
Cell-mediated Immune Response	activation of leukocytes	FPR1	3.2463	formyl peptide receptor 1
Cell-mediated Immune Response	Activation of blood cells	FPR1	3.2463	formyl peptide receptor 1
Cell-mediated Immune Response	Activation of cells	FPR1	3.2463	formyl peptide receptor 1
Cell-mediated Immune Response	Adhesion of immune cells	FPR1	3.2463	formyl peptide receptor 1
Cell-mediated Immune Response	Activation of neutrophils	FPR1	3.2463	formyl peptide receptor 1
Cell-mediated Immune Response	Binding of antigen presenting cells	FPR1	3.2463	formyl peptide receptor 1
Cell-mediated Immune Response	Recruitment of granulocytes	CHI3L1	7.4414	chitinase 3-like 1
Cell-mediated Immune Response	Recruitment of phagocytes	CHI3L1	7.4414	chitinase 3-like 1
Cell-mediated Immune Response	Recruitment of neutrophils	CHI3L1	7.4414	chitinase 3-like 1
Cell-mediated Immune Response	Recruitment of leukocytes	CHI3L1	7.4414	chitinase 3-like 1
Cell-mediated Immune Response	Recruitment of eosinophils	CHI3L1	7.4414	chitinase 3-like 1
Cell-mediated Immune Response	Recruitment of granulocytes	CLEC4E	4.4456	C-type lectin domain family 4, member e
Cell-mediated Immune Response	Recruitment of phagocytes	CLEC4E	4.4456	C-type lectin domain family 4, member e
Cell-mediated Immune Response	Recruitment of neutrophils	CLEC4E	4.4456	C-type lectin domain family 4, member e
Cell-mediated Immune Response	Recruitment of leukocytes	CLEC4E	4.4456	C-type lectin domain family 4, member e
Cell-mediated Immune Response	Recruitment of lymphocytes	CLEC4E	4.4456	C-type lectin domain family 4, member e
Cell-mediated Immune Response	Activation of cells	MMP9	4.5014	matrix metallopeptidase 9
Cell-mediated Immune Response	Recruitment of granulocytes	MMP9	4.5014	matrix metallopeptidase 9
Cell-mediated Immune Response	Recruitment of phagocytes	MMP9	4.5014	matrix metallopeptidase 9
Cell-mediated Immune Response	Recruitment of neutrophils	MMP9	4.5014	matrix metallopeptidase 9
Cell-mediated Immune Response	Recruitment of leukocytes	MMP9	4.5014	matrix metallopeptidase 9
Cell-mediated Immune Response	Adhesion of immune cells	CD200R1	1.3365	CD200 receptor 1
Cell-mediated Immune Response	Response of lymphocytes	CD200R1	1.3365	CD200 receptor 1
Cell-mediated Immune Response	Response of mononuclear leukocytes	CD200R1	1.3365	CD200 receptor 1
Cell-mediated Immune Response	T cell response	CD200R1	1.3365	CD200 receptor 1
Cell-mediated Immune Response	Response of cytotoxic T cells	CD200R1	1.3365	CD200 receptor 1
Cell-mediated Immune Response	Recruitment of granulocytes	ALOX5	3.4439	arachidonate 5-lipoxygenase
Cell-mediated Immune Response	Recruitment of phagocytes	ALOX5	3.4439	arachidonate 5-lipoxygenase
Cell-mediated Immune Response	Recruitment of neutrophils	ALOX5	3.4439	arachidonate 5-lipoxygenase
Cell-mediated Immune Response	Recruitment of leukocytes	ALOX5	3.4439	arachidonate 5-lipoxygenase
Cell-mediated Immune Response	Recruitment of granulocytes	CCR3	1.6549	chemokine (C-C motif) receptor 3
Cell-mediated Immune Response	Recruitment of leukocytes	CCR3	1.6549	chemokine (C-C motif) receptor 3
Cell-mediated Immune Response	Recruitment of lymphocytes	CCR3	1.6549	chemokine (C-C motif) receptor 3
Cell-mediated Immune Response	Recruitment of eosinophils	CCR3	1.6549	chemokine (C-C motif) receptor 3
Cell-mediated Immune Response	Activation of cells	GP49A	3.1676	glycoprotein 49 A
Cell-mediated Immune Response	Response of antigen presenting cells	GP49A	3.1676	glycoprotein 49 A
Cell-mediated Immune Response	Immune response of antigen presenting cells	GP49A	3.1676	glycoprotein 49 A
Cell-mediated Immune Response	Quantity of histamine	HDC	2.9954	histidine decarboxylase
Cell-mediated Immune Response	Recruitment of leukocytes	HDC	2.9954	histidine decarboxylase
Cell-mediated Immune Response	Recruitment of lymphocytes	HDC	2.9954	histidine decarboxylase
Cell-mediated Immune Response	Recruitment of phagocytes	F13A1	4.4783	coagulation factor XIII, A1 subunit
Cell-mediated Immune Response	Recruitment of leukocytes	F13A1	4.4783	coagulation factor XIII, A1 subunit
Cell-mediated Immune Response	Quantity of histamine	SLC22A3	1.1827	solute carrier family 22 (organic cation transporter), member 3
Cell-mediated Immune Response	Phagocytosis of cells	C1QA	1.6507	complement component 1, q subcomponent, alpha polypeptide
Immune cell trafficking	Activation of leukocytes	C3	2.945	complement component 3
Immune cell trafficking	Activation of lymphocytes	C3	2.945	complement component 3
Immune cell trafficking	Cell movement of leukocytes	C3	2.945	complement component 3
Immune cell trafficking	Leukocyte migration	C3	2.945	complement component 3
Immune cell trafficking	Activation of T lymphocytes	C3	2.945	complement component 3
Immune cell trafficking	Cell movement of myeloid cells	C3	2.945	complement component 3
Immune cell trafficking	Cell movement of granulocytes	C3	2.945	complement component 3
Immune cell trafficking	Cell movement of lymphocytes	C3	2.945	complement component 3
Immune cell trafficking	Cell movement of neutrophils	C3	2.945	complement component 3
Immune cell trafficking	Lymphocyte migration	C3	2.945	complement component 3
Immune cell trafficking	Cell movement of mononuclear leukocytes	C3	2.945	complement component 3
Immune cell trafficking	T cell migration	C3	2.945	complement component 3
Immune cell trafficking	Infiltration of leukocytes	C3	2.945	complement component 3
Immune cell trafficking	Celll movement of phagocytes	C3	2.945	complement component 3
Immune cell trafficking	Priming of leukocytes	C3	2.945	complement component 3
Immune cell trafficking	Infiltration of myeloid cells	C3	2.945	complement component 3
Immune cell trafficking	Localization of leukocytes	C3	2.945	complement component 3
Immune cell trafficking	Infiltration by lymphocytes	C3	2.945	complement component 3
Immune cell trafficking	Infiltration of granulocytes	C3	2.945	complement component 3
Immune cell trafficking	Activation of neutrophils	C3	2.945	complement component 3
Immune cell trafficking	Priming of T lymphocytes	C3	2.945	complement component 3
Immune cell trafficking	Infiltration by T lymphocytes	C3	2.945	complement component 3
Immune cell trafficking	Activation of leukocytes	ELANE	6.7277	elastase, neutrophil expressed
Immune cell trafficking	Cell movement of leukocytes	ELANE	6.7277	elastase, neutrophil expressed
Immune cell trafficking	Leukocyte migration	ELANE	6.7277	elastase, neutrophil expressed
Immune cell trafficking	Cell movement of myeloid cells	ELANE	6.7277	elastase, neutrophil expressed
Immune cell trafficking	Cell movement of granulocytes	ELANE	6.7277	elastase, neutrophil expressed
Immune cell trafficking	Adhesion of immune cells	ELANE	6.7277	elastase, neutrophil expressed
Immune cell trafficking	Cell movement of neutrophils	ELANE	6.7277	elastase, neutrophil expressed
Immune cell trafficking	Accumulation of granulocytes	ELANE	6.7277	elastase, neutrophil expressed
Immune cell trafficking	Recruitment of granulocytes	ELANE	6.7277	elastase, neutrophil expressed
Immune cell trafficking	Infiltration of leukocytes	ELANE	6.7277	elastase, neutrophil expressed
Immune cell trafficking	Celll movement of phagocytes	ELANE	6.7277	elastase, neutrophil expressed
Immune cell trafficking	Recruitment of phagocytes	ELANE	6.7277	elastase, neutrophil expressed
Immune cell trafficking	Recruitment of neutrophils	ELANE	6.7277	elastase, neutrophil expressed
Immune cell trafficking	Infiltration of myeloid cells	ELANE	6.7277	elastase, neutrophil expressed
Immune cell trafficking	Recruitment of leukocytes	ELANE	6.7277	elastase, neutrophil expressed
Immune cell trafficking	Infiltration of granulocytes	ELANE	6.7277	elastase, neutrophil expressed
Immune cell trafficking	Accumulation of myeloid cells	ELANE	6.7277	elastase, neutrophil expressed
Immune cell trafficking	Accumulation of leukocytes	ELANE	6.7277	elastase, neutrophil expressed
Immune cell trafficking	Activation of neutrophils	ELANE	6.7277	elastase, neutrophil expressed
Immune cell trafficking	Transmigration of leukocytes	ELANE	6.7277	elastase, neutrophil expressed
Immune cell trafficking	Cell movement of leukocytes	ALOX5	3.4439	arachidonate 5-lipoxygenase
Immune cell trafficking	Leukocyte migration	ALOX5	3.4439	arachidonate 5-lipoxygenase
Immune cell trafficking	Cell movement of myeloid cells	ALOX5	3.4439	arachidonate 5-lipoxygenase
Immune cell trafficking	Cell movement of granulocytes	ALOX5	3.4439	arachidonate 5-lipoxygenase
Immune cell trafficking	Homing of leukocytes	ALOX5	3.4439	arachidonate 5-lipoxygenase
Immune cell trafficking	Chemotaxis of myeloid cells	ALOX5	3.4439	arachidonate 5-lipoxygenase
Immune cell trafficking	Chemotaxis of leukocytes	ALOX5	3.4439	arachidonate 5-lipoxygenase
Immune cell trafficking	Chemotaxis of granulocytes	ALOX5	3.4439	arachidonate 5-lipoxygenase
Immune cell trafficking	Chemotaxis of phagocytes	ALOX5	3.4439	arachidonate 5-lipoxygenase
Immune cell trafficking	Cell movement of lymphocytes	ALOX5	3.4439	arachidonate 5-lipoxygenase
Immune cell trafficking	Cell movement of neutrophils	ALOX5	3.4439	arachidonate 5-lipoxygenase
Immune cell trafficking	Accumulation of granulocytes	ALOX5	3.4439	arachidonate 5-lipoxygenase
Immune cell trafficking	Recruitment of granulocytes	ALOX5	3.4439	arachidonate 5-lipoxygenase
Immune cell trafficking	Lymphocyte migration	ALOX5	3.4439	arachidonate 5-lipoxygenase
Immune cell trafficking	Cell movement of mononuclear leukocytes	ALOX5	3.4439	arachidonate 5-lipoxygenase
Immune cell trafficking	Chemotaxis of neutrophils	ALOX5	3.4439	arachidonate 5-lipoxygenase
Immune cell trafficking	T cell migration	ALOX5	3.4439	arachidonate 5-lipoxygenase
Immune cell trafficking	Celll movement of phagocytes	ALOX5	3.4439	arachidonate 5-lipoxygenase
Immune cell trafficking	Recruitment of phagocytes	ALOX5	3.4439	arachidonate 5-lipoxygenase
Immune cell trafficking	Recruitment of neutrophils	ALOX5	3.4439	arachidonate 5-lipoxygenase
Immune cell trafficking	Recruitment of leukocytes	ALOX5	3.4439	arachidonate 5-lipoxygenase
Immune cell trafficking	Accumulation of myeloid cells	ALOX5	3.4439	arachidonate 5-lipoxygenase
Immune cell trafficking	Accumulation of leukocytes	ALOX5	3.4439	arachidonate 5-lipoxygenase
Immune cell trafficking	Cell movement of leukocytes	ANXA1	5.5097	annexin A1
Immune cell trafficking	Leukocyte migration	ANXA1	5.5097	annexin A1
Immune cell trafficking	Cell movement of myeloid cells	ANXA1	5.5097	annexin A1
Immune cell trafficking	Cell movement of granulocytes	ANXA1	5.5097	annexin A1
Immune cell trafficking	Homing of leukocytes	ANXA1	5.5097	annexin A1
Immune cell trafficking	Chemotaxis of myeloid cells	ANXA1	5.5097	annexin A1
Immune cell trafficking	Chemotaxis of leukocytes	ANXA1	5.5097	annexin A1
Immune cell trafficking	Chemotaxis of granulocytes	ANXA1	5.5097	annexin A1
Immune cell trafficking	Adhesion of immune cells	ANXA1	5.5097	annexin A1
Immune cell trafficking	Cell movement of neutrophils	ANXA1	5.5097	annexin A1
Immune cell trafficking	Recruitment of granulocytes	ANXA1	5.5097	annexin A1
Immune cell trafficking	Adhesion of granulocytes	ANXA1	5.5097	annexin A1
Immune cell trafficking	Infiltration of leukocytes	ANXA1	5.5097	annexin A1
Immune cell trafficking	Celll movement of phagocytes	ANXA1	5.5097	annexin A1
Immune cell trafficking	Adhesion of neutrophils	ANXA1	5.5097	annexin A1
Immune cell trafficking	Recruitment of phagocytes	ANXA1	5.5097	annexin A1
Immune cell trafficking	Infiltration of myeloid cells	ANXA1	5.5097	annexin A1
Immune cell trafficking	Migration of neutrophils	ANXA1	5.5097	annexin A1
Immune cell trafficking	Migration of granulocytes	ANXA1	5.5097	annexin A1
Immune cell trafficking	Recruitment of leukocytes	ANXA1	5.5097	annexin A1
Immune cell trafficking	Adhesion of phagocytes	ANXA1	5.5097	annexin A1
Immune cell trafficking	Infiltration of granulocytes	ANXA1	5.5097	annexin A1
Immune cell trafficking	Detachment of leukocytes	ANXA1	5.5097	annexin A1
Immune cell trafficking	Cell movement of leukocytes	CCR3	1.6549	chemokine (C-C motif) receptor 3
Immune cell trafficking	Leukocyte migration	CCR3	1.6549	chemokine (C-C motif) receptor 3
Immune cell trafficking	Cell movement of myeloid cells	CCR3	1.6549	chemokine (C-C motif) receptor 3
Immune cell trafficking	Cell movement of granulocytes	CCR3	1.6549	chemokine (C-C motif) receptor 3
Immune cell trafficking	Homing of leukocytes	CCR3	1.6549	chemokine (C-C motif) receptor 3
Immune cell trafficking	Chemotaxis of myeloid cells	CCR3	1.6549	chemokine (C-C motif) receptor 3
Immune cell trafficking	Chemotaxis of leukocytes	CCR3	1.6549	chemokine (C-C motif) receptor 3
Immune cell trafficking	Chemotaxis of granulocytes	CCR3	1.6549	chemokine (C-C motif) receptor 3
Immune cell trafficking	Cell movement of lymphocytes	CCR3	1.6549	chemokine (C-C motif) receptor 3
Immune cell trafficking	Accumulation of granulocytes	CCR3	1.6549	chemokine (C-C motif) receptor 3
Immune cell trafficking	Recruitment of granulocytes	CCR3	1.6549	chemokine (C-C motif) receptor 3
Immune cell trafficking	Lymphocyte migration	CCR3	1.6549	chemokine (C-C motif) receptor 3
Immune cell trafficking	Cell movement of mononuclear leukocytes	CCR3	1.6549	chemokine (C-C motif) receptor 3
Immune cell trafficking	Recruitment of leukocytes	CCR3	1.6549	chemokine (C-C motif) receptor 3
Immune cell trafficking	Rectuitment of lymphocytes	CCR3	1.6549	chemokine (C-C motif) receptor 3
Immune cell trafficking	Accumulation of myeloid cells	CCR3	1.6549	chemokine (C-C motif) receptor 3
Immune cell trafficking	Accumulation of leukocytes	CCR3	1.6549	chemokine (C-C motif) receptor 3
Immune cell trafficking	Recruitment of eosinophils	CCR3	1.6549	chemokine (C-C motif) receptor 3
Immune cell trafficking	Cell movement of eosinophils	CCR3	1.6549	chemokine (C-C motif) receptor 3
Immune cell trafficking	Cell movement of leukocytes	CXCR2	3.4018	chemokine (C-X-C motif) receptor 2
Immune cell trafficking	Leukocyte migration	CXCR2	3.4018	chemokine (C-X-C motif) receptor 2
Immune cell trafficking	Cell movement of myeloid cells	CXCR2	3.4018	chemokine (C-X-C motif) receptor 2
Immune cell trafficking	Cell movement of granulocytes	CXCR2	3.4018	chemokine (C-X-C motif) receptor 2
Immune cell trafficking	Homing of leukocytes	CXCR2	3.4018	chemokine (C-X-C motif) receptor 2
Immune cell trafficking	Chemotaxis of myeloid cells	CXCR2	3.4018	chemokine (C-X-C motif) receptor 2
Immune cell trafficking	Chemotaxis of leukocytes	CXCR2	3.4018	chemokine (C-X-C motif) receptor 2
Immune cell trafficking	Chemotaxis of granulocytes	CXCR2	3.4018	chemokine (C-X-C motif) receptor 2
Immune cell trafficking	Chemotaxis of phagocytes	CXCR2	3.4018	chemokine (C-X-C motif) receptor 2
Immune cell trafficking	Transmigration of granulocytes	CXCR2	3.4018	chemokine (C-X-C motif) receptor 2
Immune cell trafficking	Adhesion of immune cells	CXCR2	3.4018	chemokine (C-X-C motif) receptor 2
Immune cell trafficking	Cell movement of neutrophils	CXCR2	3.4018	chemokine (C-X-C motif) receptor 2
Immune cell trafficking	Recruitment of granulocytes	CXCR2	3.4018	chemokine (C-X-C motif) receptor 2
Immune cell trafficking	Chemotaxis of neutrophils	CXCR2	3.4018	chemokine (C-X-C motif) receptor 2
Immune cell trafficking	Transmigration of neutrophils	CXCR2	3.4018	chemokine (C-X-C motif) receptor 2
Immune cell trafficking	Adhesion of granulocytes	CXCR2	3.4018	chemokine (C-X-C motif) receptor 2
Immune cell trafficking	Infiltration of leukocytes	CXCR2	3.4018	chemokine (C-X-C motif) receptor 2
Immune cell trafficking	Celll movement of phagocytes	CXCR2	3.4018	chemokine (C-X-C motif) receptor 2
Immune cell trafficking	Adhesion of neutrophils	CXCR2	3.4018	chemokine (C-X-C motif) receptor 2
Immune cell trafficking	Recruitment of phagocytes	CXCR2	3.4018	chemokine (C-X-C motif) receptor 2
Immune cell trafficking	Recruitment of neutrophils	CXCR2	3.4018	chemokine (C-X-C motif) receptor 2
Immune cell trafficking	Infiltration of myeloid cells	CXCR2	3.4018	chemokine (C-X-C motif) receptor 2
Immune cell trafficking	Migration of neutrophils	CXCR2	3.4018	chemokine (C-X-C motif) receptor 2
Immune cell trafficking	Migration of granulocytes	CXCR2	3.4018	chemokine (C-X-C motif) receptor 2
Immune cell trafficking	Recruitment of leukocytes	CXCR2	3.4018	chemokine (C-X-C motif) receptor 2
Immune cell trafficking	Adhesion of phagocytes	CXCR2	3.4018	chemokine (C-X-C motif) receptor 2
Immune cell trafficking	Infiltration of granulocytes	CXCR2	3.4018	chemokine (C-X-C motif) receptor 2
Immune cell trafficking	Transmigration of leukocytes	CXCR2	3.4018	chemokine (C-X-C motif) receptor 2
Immune cell trafficking	Cell movement of leukocytes	C5AR1	3.1892	complement component 5a receptor 1
Immune cell trafficking	Leukocyte migration	C5AR1	3.1892	complement component 5a receptor 1
Immune cell trafficking	Cell movement of myeloid cells	C5AR1	3.1892	complement component 5a receptor 1
Immune cell trafficking	Cell movement of granulocytes	C5AR1	3.1892	complement component 5a receptor 1
Immune cell trafficking	Homing of leukocytes	C5AR1	3.1892	complement component 5a receptor 1
Immune cell trafficking	Chemotaxis of myeloid cells	C5AR1	3.1892	complement component 5a receptor 1
Immune cell trafficking	Chemotaxis of leukocytes	C5AR1	3.1892	complement component 5a receptor 1
Immune cell trafficking	Chemotaxis of granulocytes	C5AR1	3.1892	complement component 5a receptor 1
Immune cell trafficking	Chemotaxis of phagocytes	C5AR1	3.1892	complement component 5a receptor 1
Immune cell trafficking	Cell movement of neutrophils	C5AR1	3.1892	complement component 5a receptor 1
Immune cell trafficking	Recruitment of granulocytes	C5AR1	3.1892	complement component 5a receptor 1
Immune cell trafficking	Chemotaxis of neutrophils	C5AR1	3.1892	complement component 5a receptor 1
Immune cell trafficking	Celll movement of phagocytes	C5AR1	3.1892	complement component 5a receptor 1
Immune cell trafficking	Recruitment of phagocytes	C5AR1	3.1892	complement component 5a receptor 1
Immune cell trafficking	Recruitment of neutrophils	C5AR1	3.1892	complement component 5a receptor 1
Immune cell trafficking	Recruitment of leukocytes	C5AR1	3.1892	complement component 5a receptor 1
Immune cell trafficking	Chemotaxis of granulocytes	FPR1	3.2463	formyl peptide receptor 1
Immune cell trafficking	Activation of leukocytes	FPR1	3.2463	formyl peptide receptor 1
Immune cell trafficking	Cell movement of leukocytes	FPR1	3.2463	formyl peptide receptor 1
Immune cell trafficking	Leukocyte migration	FPR1	3.2463	formyl peptide receptor 1
Immune cell trafficking	Cell movement of myeloid cells	FPR1	3.2463	formyl peptide receptor 1
Immune cell trafficking	Cell movement of granulocytes	FPR1	3.2463	formyl peptide receptor 1
Immune cell trafficking	Homing of leukocytes	FPR1	3.2463	formyl peptide receptor 1
Immune cell trafficking	Chemotaxis of myeloid cells	FPR1	3.2463	formyl peptide receptor 1
Immune cell trafficking	Chemotaxis of leukocytes	FPR1	3.2463	formyl peptide receptor 1
Immune cell trafficking	Chemotaxis of phagocytes	FPR1	3.2463	formyl peptide receptor 1
Immune cell trafficking	Adhesion of immune cells	FPR1	3.2463	formyl peptide receptor 1
Immune cell trafficking	Cell movement of neutrophils	FPR1	3.2463	formyl peptide receptor 1
Immune cell trafficking	Chemotaxis of neutrophils	FPR1	3.2463	formyl peptide receptor 1
Immune cell trafficking	Celll movement of phagocytes	FPR1	3.2463	formyl peptide receptor 1
Immune cell trafficking	Activation of neutrophils	FPR1	3.2463	formyl peptide receptor 1
Immune cell trafficking	Binding of antigen presenting cells	FPR1	3.2463	formyl peptide receptor 1
Immune cell trafficking	Cell movement of leukocytes	HDC	2.9954	histidine decarboxylase
Immune cell trafficking	Leukocyte migration	HDC	2.9954	histidine decarboxylase
Immune cell trafficking	Cell movement of lymphocytes	HDC	2.9954	histidine decarboxylase
Immune cell trafficking	Accumulation of granulocytes	HDC	2.9954	histidine decarboxylase
Immune cell trafficking	Lymphocyte migration	HDC	2.9954	histidine decarboxylase
Immune cell trafficking	Cell movement of mononuclear leukocytes	HDC	2.9954	histidine decarboxylase
Immune cell trafficking	Recruitment of leukocytes	HDC	2.9954	histidine decarboxylase
Immune cell trafficking	Rectuitment of lymphocytes	HDC	2.9954	histidine decarboxylase
Immune cell trafficking	Accumulation of myeloid cells	HDC	2.9954	histidine decarboxylase
Immune cell trafficking	Accumulation of leukocytes	HDC	2.9954	histidine decarboxylase
Immune cell trafficking	Cell movement of leukocytes	HP	6.1333	haptoglobin
Immune cell trafficking	Leukocyte migration	HP	6.1333	haptoglobin
Immune cell trafficking	Cell movement of myeloid cells	HP	6.1333	haptoglobin
Immune cell trafficking	Homing of leukocytes	HP	6.1333	haptoglobin
Immune cell trafficking	Chemotaxis of myeloid cells	HP	6.1333	haptoglobin
Immune cell trafficking	Chemotaxis of leukocytes	HP	6.1333	haptoglobin
Immune cell trafficking	Chemotaxis of phagocytes	HP	6.1333	haptoglobin
Immune cell trafficking	Cell movement of mononuclear leukocytes	HP	6.1333	haptoglobin
Immune cell trafficking	Celll movement of phagocytes	HP	6.1333	haptoglobin
Immune cell trafficking	Cell movement of leukocytes	LTBR	1.1732	lymphotoxin B receptor
Immune cell trafficking	Leukocyte migration	LTBR	1.1732	lymphotoxin B receptor
Immune cell trafficking	Homing of leukocytes	LTBR	1.1732	lymphotoxin B receptor
Immune cell trafficking	Cell movement of lymphocytes	LTBR	1.1732	lymphotoxin B receptor
Immune cell trafficking	Cell movement of mononuclear leukocytes	LTBR	1.1732	lymphotoxin B receptor
Immune cell trafficking	Infiltration of leukocytes	LTBR	1.1732	lymphotoxin B receptor
Immune cell trafficking	Infiltration by lymphocytes	LTBR	1.1732	lymphotoxin B receptor
Immune cell trafficking	Recruitment of granulocytes	MMP9	4.5014	matrix metallopeptidase 9
Immune cell trafficking	Cell movement of leukocytes	MMP9	4.5014	matrix metallopeptidase 9
Immune cell trafficking	Leukocyte migration	MMP9	4.5014	matrix metallopeptidase 9
Immune cell trafficking	Cell movement of myeloid cells	MMP9	4.5014	matrix metallopeptidase 9
Immune cell trafficking	Cell movement of granulocytes	MMP9	4.5014	matrix metallopeptidase 9
Immune cell trafficking	Transmigration of granulocytes	MMP9	4.5014	matrix metallopeptidase 9
Immune cell trafficking	Cell movement of neutrophils	MMP9	4.5014	matrix metallopeptidase 9
Immune cell trafficking	Accumulation of granulocytes	MMP9	4.5014	matrix metallopeptidase 9
Immune cell trafficking	Transmigration of neutrophils	MMP9	4.5014	matrix metallopeptidase 9
Immune cell trafficking	Infiltration of leukocytes	MMP9	4.5014	matrix metallopeptidase 9
Immune cell trafficking	Celll movement of phagocytes	MMP9	4.5014	matrix metallopeptidase 9
Immune cell trafficking	Recruitment of phagocytes	MMP9	4.5014	matrix metallopeptidase 9
Immune cell trafficking	Recruitment of neutrophils	MMP9	4.5014	matrix metallopeptidase 9
Immune cell trafficking	Migration of neutrophils	MMP9	4.5014	matrix metallopeptidase 9
Immune cell trafficking	Migration of granulocytes	MMP9	4.5014	matrix metallopeptidase 9
Immune cell trafficking	Recruitment of leukocytes	MMP9	4.5014	matrix metallopeptidase 9
Immune cell trafficking	Accumulation of myeloid cells	MMP9	4.5014	matrix metallopeptidase 9
Immune cell trafficking	Accumulation of leukocytes	MMP9	4.5014	matrix metallopeptidase 9
Immune cell trafficking	Transmigration of leukocytes	MMP9	4.5014	matrix metallopeptidase 9
Immune cell trafficking	Cell movement of leukocytes	MSR1	1.6376	macrophage scavenger receptor 1
Immune cell trafficking	Leukocyte migration	MSR1	1.6376	macrophage scavenger receptor 1
Immune cell trafficking	Cell movement of myeloid cells	MSR1	1.6376	macrophage scavenger receptor 1
Immune cell trafficking	Cell movement of granulocytes	MSR1	1.6376	macrophage scavenger receptor 1
Immune cell trafficking	Adhesion of immune cells	MSR1	1.6376	macrophage scavenger receptor 1
Immune cell trafficking	Infiltration of leukocytes	MSR1	1.6376	macrophage scavenger receptor 1
Immune cell trafficking	Infiltration of myeloid cells	MSR1	1.6376	macrophage scavenger receptor 1
Immune cell trafficking	Infiltration of granulocytes	MSR1	1.6376	macrophage scavenger receptor 1
Immune cell trafficking	Binding of antigen presenting cells	MSR1	1.6376	macrophage scavenger receptor 1
Immune cell trafficking	Cell movement of leukocytes	S100A8	5.9337	S100 calcium binding protein A8 (calgranulin A)
Immune cell trafficking	Leukocyte migration	S100A8	5.9337	S100 calcium binding protein A8 (calgranulin A)
Immune cell trafficking	Cell movement of myeloid cells	S100A8	5.9337	S100 calcium binding protein A8 (calgranulin A)
Immune cell trafficking	Cell movement of granulocytes	S100A8	5.9337	S100 calcium binding protein A8 (calgranulin A)
Immune cell trafficking	Homing of leukocytes	S100A8	5.9337	S100 calcium binding protein A8 (calgranulin A)
Immune cell trafficking	Chemotaxis of myeloid cells	S100A8	5.9337	S100 calcium binding protein A8 (calgranulin A)
Immune cell trafficking	Chemotaxis of leukocytes	S100A8	5.9337	S100 calcium binding protein A8 (calgranulin A)
Immune cell trafficking	Chemotaxis of granulocytes	S100A8	5.9337	S100 calcium binding protein A8 (calgranulin A)
Immune cell trafficking	Chemotaxis of phagocytes	S100A8	5.9337	S100 calcium binding protein A8 (calgranulin A)
Immune cell trafficking	Cell movement of neutrophils	S100A8	5.9337	S100 calcium binding protein A8 (calgranulin A)
Immune cell trafficking	Accumulation of granulocytes	S100A8	5.9337	S100 calcium binding protein A8 (calgranulin A)
Immune cell trafficking	Chemotaxis of neutrophils	S100A8	5.9337	S100 calcium binding protein A8 (calgranulin A)
Immune cell trafficking	Celll movement of phagocytes	S100A8	5.9337	S100 calcium binding protein A8 (calgranulin A)
Immune cell trafficking	Migration of neutrophils	S100A8	5.9337	S100 calcium binding protein A8 (calgranulin A)
Immune cell trafficking	Migration of granulocytes	S100A8	5.9337	S100 calcium binding protein A8 (calgranulin A)
Immune cell trafficking	Accumulation of myeloid cells	S100A8	5.9337	S100 calcium binding protein A8 (calgranulin A)
Immune cell trafficking	Accumulation of leukocytes	S100A8	5.9337	S100 calcium binding protein A8 (calgranulin A)
Immune cell trafficking	Leukocyte migration	S100A9	5.2863	S100 calcium binding protein A9 (calgranulin B)
Immune cell trafficking	Cell movement of leukocytes	S100A9	5.2863	S100 calcium binding protein A9 (calgranulin B)
Immune cell trafficking	Cell movement of myeloid cells	S100A9	5.2863	S100 calcium binding protein A9 (calgranulin B)
Immune cell trafficking	Cell movement of granulocytes	S100A9	5.2863	S100 calcium binding protein A9 (calgranulin B)
Immune cell trafficking	Homing of leukocytes	S100A9	5.2863	S100 calcium binding protein A9 (calgranulin B)
Immune cell trafficking	Chemotaxis of leukocytes	S100A9	5.2863	S100 calcium binding protein A9 (calgranulin B)
Immune cell trafficking	Cell movement of neutrophils	S100A9	5.2863	S100 calcium binding protein A9 (calgranulin B)
Immune cell trafficking	Accumulation of granulocytes	S100A9	5.2863	S100 calcium binding protein A9 (calgranulin B)
Immune cell trafficking	Celll movement of phagocytes	S100A9	5.2863	S100 calcium binding protein A9 (calgranulin B)
Immune cell trafficking	Migration of neutrophils	S100A9	5.2863	S100 calcium binding protein A9 (calgranulin B)
Immune cell trafficking	Migration of granulocytes	S100A9	5.2863	S100 calcium binding protein A9 (calgranulin B)
Immune cell trafficking	Accumulation of myeloid cells	S100A9	5.2863	S100 calcium binding protein A9 (calgranulin B)
Immune cell trafficking	Accumulation of leukocytes	S100A9	5.2863	S100 calcium binding protein A9 (calgranulin B)
Immune cell trafficking	Leukocyte migration	CHI3L1	7.4414	chitinase 3-like 1
Immune cell trafficking	Recruitment of granulocytes	CHI3L1	7.4414	chitinase 3-like 1
Immune cell trafficking	Recruitment of phagocytes	CHI3L1	7.4414	chitinase 3-like 1
Immune cell trafficking	Recruitment of neutrophils	CHI3L1	7.4414	chitinase 3-like 1
Immune cell trafficking	Recruitment of leukocytes	CHI3L1	7.4414	chitinase 3-like 1
Immune cell trafficking	Recruitment of eosinophils	CHI3L1	7.4414	chitinase 3-like 1
Immune cell trafficking	Leukocyte migration	CLEC4E	4.4456	C-type lectin domain family 4, member e
Immune cell trafficking	Recruitment of granulocytes	CLEC4E	4.4456	C-type lectin domain family 4, member e
Immune cell trafficking	Recruitment of phagocytes	CLEC4E	4.4456	C-type lectin domain family 4, member e
Immune cell trafficking	Recruitment of neutrophils	CLEC4E	4.4456	C-type lectin domain family 4, member e
Immune cell trafficking	Recruitment of leukocytes	CLEC4E	4.4456	C-type lectin domain family 4, member e
Immune cell trafficking	Rectuitment of lymphocytes	CLEC4E	4.4456	C-type lectin domain family 4, member e
Immune cell trafficking	Cell movement of leukocytes	RASGRP4	2.1989	RAS guanyl releasing protein 4
Immune cell trafficking	Leukocyte migration	RASGRP4	2.1989	RAS guanyl releasing protein 4
Immune cell trafficking	Cell movement of myeloid cells	RASGRP4	2.1989	RAS guanyl releasing protein 4
Immune cell trafficking	Cell movement of granulocytes	RASGRP4	2.1989	RAS guanyl releasing protein 4
Immune cell trafficking	Homing of leukocytes	RASGRP4	2.1989	RAS guanyl releasing protein 4
Immune cell trafficking	Chemotaxis of myeloid cells	RASGRP4	2.1989	RAS guanyl releasing protein 4
Immune cell trafficking	Chemotaxis of leukocytes	RASGRP4	2.1989	RAS guanyl releasing protein 4
Immune cell trafficking	Chemotaxis of granulocytes	RASGRP4	2.1989	RAS guanyl releasing protein 4
Immune cell trafficking	Chemotaxis of phagocytes	RASGRP4	2.1989	RAS guanyl releasing protein 4
Immune cell trafficking	Cell movement of neutrophils	RASGRP4	2.1989	RAS guanyl releasing protein 4
Immune cell trafficking	Chemotaxis of neutrophils	RASGRP4	2.1989	RAS guanyl releasing protein 4
Immune cell trafficking	Celll movement of phagocytes	RASGRP4	2.1989	RAS guanyl releasing protein 4
Immune cell trafficking	Leukocyte migration	CHI3L1	7.4414	chitinase 3-like 1
Immune cell trafficking	Recruitment of granulocytes	CHI3L1	7.4414	chitinase 3-like 1
Immune cell trafficking	Recruitment of phagocytes	CHI3L1	7.4414	chitinase 3-like 1
Immune cell trafficking	Recruitment of neutrophils	CHI3L1	7.4414	chitinase 3-like 1
Immune cell trafficking	Recruitment of leukocytes	CHI3L1	7.4414	chitinase 3-like 1
Immune cell trafficking	Recruitment of eosinophils	CHI3L1	7.4414	chitinase 3-like 1
Immune cell trafficking	Leukocyte migration	CLEC4E	4.4456	C-type lectin domain family 4, member e
Immune cell trafficking	Recruitment of granulocytes	CLEC4E	4.4456	C-type lectin domain family 4, member e
Immune cell trafficking	Recruitment of phagocytes	CLEC4E	4.4456	C-type lectin domain family 4, member e
Immune cell trafficking	Recruitment of neutrophils	CLEC4E	4.4456	C-type lectin domain family 4, member e
Immune cell trafficking	Recruitment of leukocytes	CLEC4E	4.4456	C-type lectin domain family 4, member e
Immune cell trafficking	Rectuitment of lymphocytes	CLEC4E	4.4456	C-type lectin domain family 4, member e
Immune cell trafficking	Leukocyte migration	F13A1	4.4783	coagulation factor XIII, A1 subunit
Immune cell trafficking	Recruitment of phagocytes	F13A1	4.4783	coagulation factor XIII, A1 subunit
Immune cell trafficking	Recruitment of leukocytes	F13A1	4.4783	coagulation factor XIII, A1 subunit
Immune cell trafficking	Adhesion of immune cells	CD200R1	1.3365	CD200 receptor 1
Inflammatory response	Activation of leukocytes	C3	2.945	complement component 3
Inflammatory response	Activation of lymphocytes	C3	2.945	complement component 3
Inflammatory response	Quantity of phagocytes	C3	2.945	complement component 3
Inflammatory response	Activation of T lymphocytes	C3	2.945	complement component 3
Inflammatory response	Antibody response	C3	2.945	complement component 3
Inflammatory response	Inflammatory response	C3	2.945	complement component 3
Inflammatory response	Cell movement of neutrophils	C3	2.945	complement component 3
Inflammatory response	Response of phagocytes	C3	2.945	complement component 3
Inflammatory response	Inflammation of liver	C3	2.945	complement component 3
Inflammatory response	Cell-mediated response	C3	2.945	complement component 3
Inflammatory response	Immune response of cells	C3	2.945	complement component 3
Inflammatory response	Quantity of neutrophils	C3	2.945	complement component 3
Inflammatory response	Phagocytosis of leukocytes	C3	2.945	complement component 3
Inflammatory response	Function of immune system	C3	2.945	complement component 3
Inflammatory response	Immune response of phagocytes	C3	2.945	complement component 3
Inflammatory response	Cell movement of phagocytes	C3	2.945	complement component 3
Inflammatory response	Glomerulonephritis	C3	2.945	complement component 3
Inflammatory response	Priming of leukocytes	C3	2.945	complement component 3
Inflammatory response	Degranulation of phagocytes	C3	2.945	complement component 3
Inflammatory response	Phagocytosis of cells	C3	2.945	complement component 3
Inflammatory response	Nephritis	C3	2.945	complement component 3
Inflammatory response	Degranulation of cells	C3	2.945	complement component 3
Inflammatory response	Activation of neutrophils	C3	2.945	complement component 3
Inflammatory response	Priming of T lymphocytes	C3	2.945	complement component 3
Inflammatory response	Phagocytosis of phagocytes	C3	2.945	complement component 3
Inflammatory response	Inflammation of intestine	C3	2.945	complement component 3
Inflammatory response	Activation of leukocytes	ELANE	6.7277	elastase, neutrophil expressed
Inflammatory response	Inflammatory response	ELANE	6.7277	elastase, neutrophil expressed
Inflammatory response	Cell movement of neutrophils	ELANE	6.7277	elastase, neutrophil expressed
Inflammatory response	Accumulation of granulocytes	ELANE	6.7277	elastase, neutrophil expressed
Inflammatory response	Immune response of cells	ELANE	6.7277	elastase, neutrophil expressed
Inflammatory response	Cell movement of phagocytes	ELANE	6.7277	elastase, neutrophil expressed
Inflammatory response	Recruitment of phagocytes	ELANE	6.7277	elastase, neutrophil expressed
Inflammatory response	Recruitment of neutrophils	ELANE	6.7277	elastase, neutrophil expressed
Inflammatory response	Phagocytosis of cells	ELANE	6.7277	elastase, neutrophil expressed
Inflammatory response	Accumulation of myeloid cells	ELANE	6.7277	elastase, neutrophil expressed
Inflammatory response	Accumulation of leukocytes	ELANE	6.7277	elastase, neutrophil expressed
Inflammatory response	Activation of neutrophils	ELANE	6.7277	elastase, neutrophil expressed
Inflammatory response	Activation of leukocytes	FPR1	3.2463	formyl peptide receptor 1
Inflammatory response	Chemotaxis of leukocytes	FPR1	3.2463	formyl peptide receptor 1
Inflammatory response	Chemotaxis of phagocytes	FPR1	3.2463	formyl peptide receptor 1
Inflammatory response	Inflammatory response	FPR1	3.2463	formyl peptide receptor 1
Inflammatory response	Cell movement of neutrophils	FPR1	3.2463	formyl peptide receptor 1
Inflammatory response	Chemotaxis of neutrophils	FPR1	3.2463	formyl peptide receptor 1
Inflammatory response	Cell movement of phagocytes	FPR1	3.2463	formyl peptide receptor 1
Inflammatory response	Activation of neutrophils	FPR1	3.2463	formyl peptide receptor 1
Inflammatory response	Chemotaxis of myeloid cells	FPR1	3.2463	formyl peptide receptor 1
Inflammatory response	Chemotaxis of granulocytes	FPR1	3.2463	formyl peptide receptor 1
Inflammatory response	Quantity of phagocytes	C1QA	1.6507	complement component 1, q subcomponent, alpha polypeptide
Inflammatory response	Immune response of cells	C1QA	1.6507	complement component 1, q subcomponent, alpha polypeptide
Inflammatory response	Quantity of neutrophils	C1QA	1.6507	complement component 1, q subcomponent, alpha polypeptide
Inflammatory response	Glomerulonephritis	C1QA	1.6507	complement component 1, q subcomponent, alpha polypeptide
Inflammatory response	Phagocytosis of cells	C1QA	1.6507	complement component 1, q subcomponent, alpha polypeptide
Inflammatory response	Nephritis	C1QA	1.6507	complement component 1, q subcomponent, alpha polypeptide
Inflammatory response	Quantity of phagocytes	C5AR1	3.1892	complement component 5a receptor 1
Inflammatory response	Antibody response	C5AR1	3.1892	complement component 5a receptor 1
Inflammatory response	Chemotaxis of myeloid cells	C5AR1	3.1892	complement component 5a receptor 1
Inflammatory response	Chemotaxis of leukocytes	C5AR1	3.1892	complement component 5a receptor 1
Inflammatory response	Chemotaxis of granulocytes	C5AR1	3.1892	complement component 5a receptor 1
Inflammatory response	TH1 immune response	C5AR1	3.1892	complement component 5a receptor 1
Inflammatory response	Chemotaxis of phagocytes	C5AR1	3.1892	complement component 5a receptor 1
Inflammatory response	Inflammatory response	C5AR1	3.1892	complement component 5a receptor 1
Inflammatory response	Cell movement of neutrophils	C5AR1	3.1892	complement component 5a receptor 1
Inflammatory response	Chemotaxis of neutrophils	C5AR1	3.1892	complement component 5a receptor 1
Inflammatory response	Cell-mediated response	C5AR1	3.1892	complement component 5a receptor 1
Inflammatory response	Quantity of neutrophils	C5AR1	3.1892	complement component 5a receptor 1
Inflammatory response	Quantity of macrophages	C5AR1	3.1892	complement component 5a receptor 1
Inflammatory response	Cell movement of phagocytes	C5AR1	3.1892	complement component 5a receptor 1
Inflammatory response	Recruitment of phagocytes	C5AR1	3.1892	complement component 5a receptor 1
Inflammatory response	Recruitment of neutrophils	C5AR1	3.1892	complement component 5a receptor 1
Inflammatory response	Proinflammatory response	C5AR1	3.1892	complement component 5a receptor 1
Inflammatory response	Quantity of phagocytes	CCR3	1.6549	chemokine (C-C motif) receptor 3
Inflammatory response	Chemotaxis of myeloid cells	CCR3	1.6549	chemokine (C-C motif) receptor 3
Inflammatory response	Chemotaxis of leukocytes	CCR3	1.6549	chemokine (C-C motif) receptor 3
Inflammatory response	Chemotaxis of granulocytes	CCR3	1.6549	chemokine (C-C motif) receptor 3
Inflammatory response	Inflammatory response	CCR3	1.6549	chemokine (C-C motif) receptor 3
Inflammatory response	Accumulation of granulocytes	CCR3	1.6549	chemokine (C-C motif) receptor 3
Inflammatory response	Degranulation of phagocytes	CCR3	1.6549	chemokine (C-C motif) receptor 3
Inflammatory response	Degranulation of cells	CCR3	1.6549	chemokine (C-C motif) receptor 3
Inflammatory response	Accumulation of myeloid cells	CCR3	1.6549	chemokine (C-C motif) receptor 3
Inflammatory response	Accumulation of leukocytes	CCR3	1.6549	chemokine (C-C motif) receptor 3
Inflammatory response	Quantity of monocytes	CCR3	1.6549	chemokine (C-C motif) receptor 3
Inflammatory response	Quantity of phagocytes	CD200R1	1.3365	CD200 receptor 1
Inflammatory response	Quantity of macrophages	CD200R1	1.3365	CD200 receptor 1
Inflammatory response	Degranulation of phagocytes	CD200R1	1.3365	CD200 receptor 1
Inflammatory response	Degranulation of cells	CD200R1	1.3365	CD200 receptor 1
Inflammatory response	Quantity of phagocytes	CLEC4E	4.4456	C-type lectin domain family 4, member e
Inflammatory response	Quantity of neutrophils	CLEC4E	4.4456	C-type lectin domain family 4, member e
Inflammatory response	Recruitment of phagocytes	CLEC4E	4.4456	C-type lectin domain family 4, member e
Inflammatory response	Recruitment of neutrophils	CLEC4E	4.4456	C-type lectin domain family 4, member e
Inflammatory response	Quantity of monocytes	CLEC4E	4.4456	C-type lectin domain family 4, member e
Inflammatory response	Quantity of phagocytes	CLIC4	1.2177	chloride intracellular channel 4 (mitochondrial)
Inflammatory response	Response of phagocytes	CLIC4	1.2177	chloride intracellular channel 4 (mitochondrial)
Inflammatory response	Immune response of antigen presenting cells	CLIC4	1.2177	chloride intracellular channel 4 (mitochondrial)
Inflammatory response	Immune response of cells	CLIC4	1.2177	chloride intracellular channel 4 (mitochondrial)
Inflammatory response	Quantity of macrophages	CLIC4	1.2177	chloride intracellular channel 4 (mitochondrial)
Inflammatory response	Phagocytosis of leukocytes	CLIC4	1.2177	chloride intracellular channel 4 (mitochondrial)
Inflammatory response	Immune response of phagocytes	CLIC4	1.2177	chloride intracellular channel 4 (mitochondrial)
Inflammatory response	Response of macrophages	CLIC4	1.2177	chloride intracellular channel 4 (mitochondrial)
Inflammatory response	Immune response of macrophages	CLIC4	1.2177	chloride intracellular channel 4 (mitochondrial)
Inflammatory response	Phagocytosis of cells	CLIC4	1.2177	chloride intracellular channel 4 (mitochondrial)
Inflammatory response	Phagocytosis of phagocytes	CLIC4	1.2177	chloride intracellular channel 4 (mitochondrial)
Inflammatory response	Engulfment by macrophages	CLIC4	1.2177	chloride intracellular channel 4 (mitochondrial)
Inflammatory response	Phagocytosis of antigen presenting cells	CLIC4	1.2177	chloride intracellular channel 4 (mitochondrial)
Inflammatory response	Quantity of phagocytes	CXCR2	3.4018	chemokine (C-X-C motif) receptor 2
Inflammatory response	Chemotaxis of myeloid cells	CXCR2	3.4018	chemokine (C-X-C motif) receptor 2
Inflammatory response	Chemotaxis of leukocytes	CXCR2	3.4018	chemokine (C-X-C motif) receptor 2
Inflammatory response	Chemotaxis of granulocytes	CXCR2	3.4018	chemokine (C-X-C motif) receptor 2
Inflammatory response	Chemotaxis of phagocytes	CXCR2	3.4018	chemokine (C-X-C motif) receptor 2
Inflammatory response	Inflammatory response	CXCR2	3.4018	chemokine (C-X-C motif) receptor 2
Inflammatory response	Cell movement of neutrophils	CXCR2	3.4018	chemokine (C-X-C motif) receptor 2
Inflammatory response	Chemotaxis of neutrophils	CXCR2	3.4018	chemokine (C-X-C motif) receptor 2
Inflammatory response	Quantity of neutrophils	CXCR2	3.4018	chemokine (C-X-C motif) receptor 2
Inflammatory response	Transmigration of neutrophils	CXCR2	3.4018	chemokine (C-X-C motif) receptor 2
Inflammatory response	Cell movement of phagocytes	CXCR2	3.4018	chemokine (C-X-C motif) receptor 2
Inflammatory response	Adhesion of neutrophils	CXCR2	3.4018	chemokine (C-X-C motif) receptor 2
Inflammatory response	Recruitment of phagocytes	CXCR2	3.4018	chemokine (C-X-C motif) receptor 2
Inflammatory response	Recruitment of neutrophils	CXCR2	3.4018	chemokine (C-X-C motif) receptor 2
Inflammatory response	Migration of neutrophils	CXCR2	3.4018	chemokine (C-X-C motif) receptor 2
Inflammatory response	Adhesion of phagocytes	CXCR2	3.4018	chemokine (C-X-C motif) receptor 2
Inflammatory response	Quantity of phagocytes	GP49A	3.1676	glycoprotein 49 A
Inflammatory response	Inflammatory response	GP49A	3.1676	glycoprotein 49 A
Inflammatory response	Immune response of antigen presenting cells	GP49A	3.1676	glycoprotein 49 A
Inflammatory response	Immune response of cells	GP49A	3.1676	glycoprotein 49 A
Inflammatory response	Quantity of macrophages	GP49A	3.1676	glycoprotein 49 A
Inflammatory response	Function of immune system	GP49A	3.1676	glycoprotein 49 A
Inflammatory response	Degranulation of phagocytes	GP49A	3.1676	glycoprotein 49 A
Inflammatory response	Degranulation of cells	GP49A	3.1676	glycoprotein 49 A
Inflammatory response	Swelling of joint	GP49A	3.1676	glycoprotein 49 A
Inflammatory response	Quantity of phagocytes	HDC	2.9954	histidine decarboxylase
Inflammatory response	Accumulation of granulocytes	HDC	2.9954	histidine decarboxylase
Inflammatory response	Accumulation of myeloid cells	HDC	2.9954	histidine decarboxylase
Inflammatory response	Accumulation of leukocytes	HDC	2.9954	histidine decarboxylase
Inflammatory response	Quantity of neutrophils	HDC	2.9954	histidine decarboxylase
Inflammatory response	Quantity of phagocytes	KISS1R	1.0701	KISS1 receptor
Inflammatory response	Quantity of neutrophils	KISS1R	1.0701	KISS1 receptor
Inflammatory response	Quantity of monocytes	KISS1R	1.0701	KISS1 receptor
Inflammatory response	Quantity of phagocytes	LTBR	1.1732	lymphotoxin B receptor
Inflammatory response	Chronic hepatitis	LTBR	1.1732	lymphotoxin B receptor
Inflammatory response	Formation of phagocytes	LTBR	1.1732	lymphotoxin B receptor
Inflammatory response	Inflammation of liver	LTBR	1.1732	lymphotoxin B receptor
Inflammatory response	Quantity of neutrophils	LTBR	1.1732	lymphotoxin B receptor
Inflammatory response	Function of immune system	LTBR	1.1732	lymphotoxin B receptor
Inflammatory response	Quantity of dendritic cells	LTBR	1.1732	lymphotoxin B receptor
Inflammatory response	Formation of follicular dendritic cells	LTBR	1.1732	lymphotoxin B receptor
Inflammatory response	Inflammation of intestine	LTBR	1.1732	lymphotoxin B receptor
Inflammatory response	Quantity of phagocytes	MMP9	4.5014	matrix metallopeptidase 9
Inflammatory response	Inflammatory response	MMP9	4.5014	matrix metallopeptidase 9
Inflammatory response	Cell movement of neutrophils	MMP9	4.5014	matrix metallopeptidase 9
Inflammatory response	Accumulation of granulocytes	MMP9	4.5014	matrix metallopeptidase 9
Inflammatory response	Inflammation of liver	MMP9	4.5014	matrix metallopeptidase 9
Inflammatory response	Quantity of neutrophils	MMP9	4.5014	matrix metallopeptidase 9
Inflammatory response	Transmigration of neutrophils	MMP9	4.5014	matrix metallopeptidase 9
Inflammatory response	Quantity of macrophages	MMP9	4.5014	matrix metallopeptidase 9
Inflammatory response	Cell movement of phagocytes	MMP9	4.5014	matrix metallopeptidase 9
Inflammatory response	Glomerulonephritis	MMP9	4.5014	matrix metallopeptidase 9
Inflammatory response	Recruitment of phagocytes	MMP9	4.5014	matrix metallopeptidase 9
Inflammatory response	Recruitment of neutrophils	MMP9	4.5014	matrix metallopeptidase 9
Inflammatory response	Migration of neutrophils	MMP9	4.5014	matrix metallopeptidase 9
Inflammatory response	Nephritis	MMP9	4.5014	matrix metallopeptidase 9
Inflammatory response	Quantity of dendritic cells	MMP9	4.5014	matrix metallopeptidase 9
Inflammatory response	Accumulation of leukocytes	MMP9	4.5014	matrix metallopeptidase 9
Inflammatory response	Allergic inflammation	MMP9	4.5014	matrix metallopeptidase 9
Inflammatory response	Inflammation of intestine	MMP9	4.5014	matrix metallopeptidase 9
Inflammatory response	Swelling of joint	MMP9	4.5014	matrix metallopeptidase 9
Inflammatory response	Quantity of monocytes	MMP9	4.5014	matrix metallopeptidase 9
Inflammatory response	Accumulation of myeloid cells	MMP9	4.5014	matrix metallopeptidase 9
Inflammatory response	Quantity of phagocytes	S100A8	5.9337	S100 calcium binding protein A8 (calgranulin A)
Inflammatory response	Chemotaxis of leukocytes	S100A8	5.9337	S100 calcium binding protein A8 (calgranulin A)
Inflammatory response	Chemotaxis of granulocytes	S100A8	5.9337	S100 calcium binding protein A8 (calgranulin A)
Inflammatory response	Chemotaxis of phagocytes	S100A8	5.9337	S100 calcium binding protein A8 (calgranulin A)
Inflammatory response	Inflammatory response	S100A8	5.9337	S100 calcium binding protein A8 (calgranulin A)
Inflammatory response	Cell movement of neutrophils	S100A8	5.9337	S100 calcium binding protein A8 (calgranulin A)
Inflammatory response	Accumulation of granulocytes	S100A8	5.9337	S100 calcium binding protein A8 (calgranulin A)
Inflammatory response	Chemotaxis of neutrophils	S100A8	5.9337	S100 calcium binding protein A8 (calgranulin A)
Inflammatory response	Quantity of neutrophils	S100A8	5.9337	S100 calcium binding protein A8 (calgranulin A)
Inflammatory response	Cell movement of phagocytes	S100A8	5.9337	S100 calcium binding protein A8 (calgranulin A)
Inflammatory response	Migration of neutrophils	S100A8	5.9337	S100 calcium binding protein A8 (calgranulin A)
Inflammatory response	Accumulation of myeloid cells	S100A8	5.9337	S100 calcium binding protein A8 (calgranulin A)
Inflammatory response	Accumulation of leukocytes	S100A8	5.9337	S100 calcium binding protein A8 (calgranulin A)
Inflammatory response	Chemotaxis of myeloid cells	S100A8	5.9337	S100 calcium binding protein A8 (calgranulin A)
Inflammatory response	Quantity of phagocytes	S100A9	5.2863	S100 calcium binding protein A9 (calgranulin B)
Inflammatory response	Chemotaxis of leukocytes	S100A9	5.2863	S100 calcium binding protein A9 (calgranulin B)
Inflammatory response	Inflammatory response	S100A9	5.2863	S100 calcium binding protein A9 (calgranulin B)
Inflammatory response	Cell movement of neutrophils	S100A9	5.2863	S100 calcium binding protein A9 (calgranulin B)
Inflammatory response	Accumulation of granulocytes	S100A9	5.2863	S100 calcium binding protein A9 (calgranulin B)
Inflammatory response	Response of phagocytes	S100A9	5.2863	S100 calcium binding protein A9 (calgranulin B)
Inflammatory response	Immune response of antigen presenting cells	S100A9	5.2863	S100 calcium binding protein A9 (calgranulin B)
Inflammatory response	Immune response of cells	S100A9	5.2863	S100 calcium binding protein A9 (calgranulin B)
Inflammatory response	Quantity of neutrophils	S100A9	5.2863	S100 calcium binding protein A9 (calgranulin B)
Inflammatory response	Phagocytosis of leukocytes	S100A9	5.2863	S100 calcium binding protein A9 (calgranulin B)
Inflammatory response	Immune response of phagocytes	S100A9	5.2863	S100 calcium binding protein A9 (calgranulin B)
Inflammatory response	Cell movement of phagocytes	S100A9	5.2863	S100 calcium binding protein A9 (calgranulin B)
Inflammatory response	Response of macrophages	S100A9	5.2863	S100 calcium binding protein A9 (calgranulin B)
Inflammatory response	Migration of neutrophils	S100A9	5.2863	S100 calcium binding protein A9 (calgranulin B)
Inflammatory response	Immune response of macrophages	S100A9	5.2863	S100 calcium binding protein A9 (calgranulin B)
Inflammatory response	Phagocytosis of cells	S100A9	5.2863	S100 calcium binding protein A9 (calgranulin B)
Inflammatory response	Accumulation of myeloid cells	S100A9	5.2863	S100 calcium binding protein A9 (calgranulin B)
Inflammatory response	Accumulation of leukocytes	S100A9	5.2863	S100 calcium binding protein A9 (calgranulin B)
Inflammatory response	Phagocytosis of phagocytes	S100A9	5.2863	S100 calcium binding protein A9 (calgranulin B)
Inflammatory response	Engulfment by macrophages	S100A9	5.2863	S100 calcium binding protein A9 (calgranulin B)
Inflammatory response	Phagocytosis of antigen presenting cells	S100A9	5.2863	S100 calcium binding protein A9 (calgranulin B)
Inflammatory response	Chemotaxis of myeloid cells	ALOX5	3.4439	arachidonate 5-lipoxygenase
Inflammatory response	Chemotaxis of leukocytes	ALOX5	3.4439	arachidonate 5-lipoxygenase
Inflammatory response	Chemotaxis of granulocytes	ALOX5	3.4439	arachidonate 5-lipoxygenase
Inflammatory response	Chemotaxis of phagocytes	ALOX5	3.4439	arachidonate 5-lipoxygenase
Inflammatory response	Inflammatory response	ALOX5	3.4439	arachidonate 5-lipoxygenase
Inflammatory response	Cell movement of neutrophils	ALOX5	3.4439	arachidonate 5-lipoxygenase
Inflammatory response	Accumulation of granulocytes	ALOX5	3.4439	arachidonate 5-lipoxygenase
Inflammatory response	Chemotaxis of neutrophils	ALOX5	3.4439	arachidonate 5-lipoxygenase
Inflammatory response	Function of immune system	ALOX5	3.4439	arachidonate 5-lipoxygenase
Inflammatory response	Cell movement of phagocytes	ALOX5	3.4439	arachidonate 5-lipoxygenase
Inflammatory response	Recruitment of phagocytes	ALOX5	3.4439	arachidonate 5-lipoxygenase
Inflammatory response	Recruitment of neutrophils	ALOX5	3.4439	arachidonate 5-lipoxygenase
Inflammatory response	Accumulation of myeloid cells	ALOX5	3.4439	arachidonate 5-lipoxygenase
Inflammatory response	Accumulation of leukocytes	ALOX5	3.4439	arachidonate 5-lipoxygenase
Inflammatory response	Chemotaxis of myeloid cells	ANXA1	5.5097	annexin A1
Inflammatory response	Chemotaxis of leukocytes	ANXA1	5.5097	annexin A1
Inflammatory response	Chemotaxis of granulocytes	ANXA1	5.5097	annexin A1
Inflammatory response	Inflammatory response	ANXA1	5.5097	annexin A1
Inflammatory response	Cell movement of neutrophils	ANXA1	5.5097	annexin A1
Inflammatory response	Response of phagocytes	ANXA1	5.5097	annexin A1
Inflammatory response	Immune response of antigen presenting cells	ANXA1	5.5097	annexin A1
Inflammatory response	Immune response of cells	ANXA1	5.5097	annexin A1
Inflammatory response	Phagocytosis of leukocytes	ANXA1	5.5097	annexin A1
Inflammatory response	Immune response of phagocytes	ANXA1	5.5097	annexin A1
Inflammatory response	Cell movement of phagocytes	ANXA1	5.5097	annexin A1
Inflammatory response	Adhesion of neutrophils	ANXA1	5.5097	annexin A1
Inflammatory response	Recruitment of phagocytes	ANXA1	5.5097	annexin A1
Inflammatory response	Response of macrophages	ANXA1	5.5097	annexin A1
Inflammatory response	Degranulation of phagocytes	ANXA1	5.5097	annexin A1
Inflammatory response	Migration of neutrophils	ANXA1	5.5097	annexin A1
Inflammatory response	Immune response of macrophages	ANXA1	5.5097	annexin A1
Inflammatory response	Phagocytosis of cells	ANXA1	5.5097	annexin A1
Inflammatory response	Degranulation of cells	ANXA1	5.5097	annexin A1
Inflammatory response	Adhesion of phagocytes	ANXA1	5.5097	annexin A1
Inflammatory response	Phagocytosis of phagocytes	ANXA1	5.5097	annexin A1
Inflammatory response	Engulfment by macrophages	ANXA1	5.5097	annexin A1
Inflammatory response	Phagocytosis of antigen presenting cells	ANXA1	5.5097	annexin A1
Inflammatory response	Chemotaxis of myeloid cells	HP	6.1333	haptoglobin
Inflammatory response	Chemotaxis of leukocytes	HP	6.1333	haptoglobin
Inflammatory response	Chemotaxis of phagocytes	HP	6.1333	haptoglobin
Inflammatory response	Inflammatory response	HP	6.1333	haptoglobin
Inflammatory response	Inflammation of liver	HP	6.1333	haptoglobin
Inflammatory response	Cell movement of phagocytes	HP	6.1333	haptoglobin
Inflammatory response	Chemotaxis of myeloid cells	RASGRP4	2.1989	RAS guanyl releasing protein 4
Inflammatory response	Chemotaxis of leukocytes	RASGRP4	2.1989	RAS guanyl releasing protein 4
Inflammatory response	Chemotaxis of granulocytes	RASGRP4	2.1989	RAS guanyl releasing protein 4
Inflammatory response	Chemotaxis of phagocytes	RASGRP4	2.1989	RAS guanyl releasing protein 4
Inflammatory response	Inflammatory response	RASGRP4	2.1989	RAS guanyl releasing protein 4
Inflammatory response	Cell movement of neutrophils	RASGRP4	2.1989	RAS guanyl releasing protein 4
Inflammatory response	Chemotaxis of neutrophils	RASGRP4	2.1989	RAS guanyl releasing protein 4
Inflammatory response	Cell movement of phagocytes	RASGRP4	2.1989	RAS guanyl releasing protein 4
Inflammatory response	Degranulation of phagocytes	RASGRP4	2.1989	RAS guanyl releasing protein 4
Inflammatory response	Degranulation of cells	RASGRP4	2.1989	RAS guanyl releasing protein 4
Inflammatory response	Inflammation of intestine	RASGRP4	2.1989	RAS guanyl releasing protein 4
Inflammatory response	Inflammatory response	ABCD2	2.5569	ATP-binding cassette, sub-family D (ALD), member 2
Inflammatory response	Inflammatory response	HIST1H2BA	1.3081	histone cluster 1, H2ba
Inflammatory response	Recruitment of phagocytes	F13A1	4.4783	coagulation factor XIII, A1 subunit
Inflammatory response	Recruitment of phagocytes	CHI3L1	7.4414	chitinase 3-like 1
Inflammatory response	Recruitment of neutrophils	CHI3L1	7.4414	chitinase 3-like 1
Inflammatory response	Immune response of cells	MSR1	1.6376	macrophage scavenger receptor 1
Inflammatory response	Phagocytosis of leukocytes	MSR1	1.6376	macrophage scavenger receptor 1
Inflammatory response	Phagocytosis of cells	MSR1	1.6376	macrophage scavenger receptor 1
Inflammatory response	Degranulation of phagocytes	PRAM1	3.9555	PML-RAR alpha-regulated adaptor molecule 1
Inflammatory response	Degranulation of cells	PRAM1	3.9555	PML-RAR alpha-regulated adaptor molecule 1
Humoral immune response	Quantity of immunoglobulin	LTBR	1.1732	lymphotoxin B receptor
Humoral immune response	Quantity of IgE	LTBR	1.1732	lymphotoxin B receptor
Humoral immune response	Quantity of B lymphocytes	LTBR	1.1732	lymphotoxin B receptor
Humoral immune response	Morphology of B lymphocytes	LTBR	1.1732	lymphotoxin B receptor
Humoral immune response	Quantity of immunoglobulin	H2AFX	1.5903	H2A histone family, member X
Humoral immune response	Quantity of IgG	H2AFX	1.5903	H2A histone family, member X
Humoral immune response	Quantity of B lymphocytes	H2AFX	1.5903	H2A histone family, member X
Humoral immune response	Class switching	H2AFX	1.5903	H2A histone family, member X
Humoral immune response	Quantity of immunoglobulin	GP49A	3.1676	glycoprotein 49 A
Humoral immune response	Quantity of IgE	GP49A	3.1676	glycoprotein 49 A
Humoral immune response	Quantity of B lymphocytes	GP49A	3.1676	glycoprotein 49 A
Humoral immune response	Quantity of immunoglobulin	CXCR2	3.4018	chemokine (C-X-C motif) receptor 2
Humoral immune response	Quantity of IgE	CXCR2	3.4018	chemokine (C-X-C motif) receptor 2
Humoral immune response	Quantity of B lymphocytes	CXCR2	3.4018	chemokine (C-X-C motif) receptor 2
Humoral immune response	Quantity of B lymphocytes	C3	2.945	complement component 3
Humoral immune response	Abnormal morphology of germinal center	C3	2.945	complement component 3
Humoral immune response	Morphology of germinal center	C3	2.945	complement component 3
Humoral immune response	Quantity of immunoglobulin	MMP9	4.5014	matrix metallopeptidase 9
Humoral immune response	Quantity of IgE	MMP9	4.5014	matrix metallopeptidase 9
Humoral immune response	Quantity of immunoglobulin	MSR1	1.6376	macrophage scavenger receptor 1
Humoral immune response	Quantity of IgM	MSR1	1.6376	macrophage scavenger receptor 1
Humoral immune response	Quantity of immunoglobulin	CHI3L1	7.4414	chitinase 3-like 1
Humoral immune response	Quantity of IgE	CHI3L1	7.4414	chitinase 3-like 1
Humoral immune response	Quantity of B lymphocytes	KALRN	1.0595	kalirin, RhoGEF kinase
Humoral immune response	Quantity of immunoglobulin	C1QA	1.6507	complement component 1, q subcomponent, alpha polypeptide
Immunological disease	Experimental autoimmune encephalomyelitis	C3	2.945	complement component 3
Immunological disease	Hypersensitive reaction	C3	2.945	complement component 3
Immunological disease	Systemic autoimmune syndrome	C3	2.945	complement component 3
Immunological disease	Experimental autoimmune encephalomyelitis	HDC	2.9954	histidine decarboxylase
Immunological disease	Experimental autoimmune encephalomyelitis	MMP9	4.5014	matrix metallopeptidase 9
Immunological disease	Hypersensitive reaction	MMP9	4.5014	matrix metallopeptidase 9
Immunological disease	Leukocytosis	MMP9	4.5014	matrix metallopeptidase 9
Immunological disease	Allergic inflammation	MMP9	4.5014	matrix metallopeptidase 9
Immunological disease	Hypoplasia of thymus gland	CTSD	1.3453	cathepsin D
Immunological disease	Hypoplasia of lymphoid organ	CTSD	1.3453	cathepsin D
Immunological disease	Hypoplasia of lymphoid organ	BRCA2	1.887	breast cancer 2
Immunological disease	Incidence of lymphoma	BRCA2	1.887	breast cancer 2
Immunological disease	Tumorigenesis of thymic lymphoma	BRCA2	1.887	breast cancer 2
Immunological disease	Tumorigenesis of lymphoma	BRCA2	1.887	breast cancer 2
Immunological disease	Incidence of lymphoma	H2AFX	1.5903	H2A histone family, member X
Immunological disease	Tumorigenesis of thymic lymphoma	H2AFX	1.5903	H2A histone family, member X
Immunological disease	Tumorigenesis of lymphoma	H2AFX	1.5903	H2A histone family, member X
Immunological disease	Tumorigenesis of non-Hodgkin lymphoma	H2AFX	1.5903	H2A histone family, member X
Immunological disease	Quantity of granuloma	MSR1	1.6376	macrophage scavenger receptor 1
Immunological disease	Scrapie of lymph node	LTBR	1.1732	lymphotoxin B receptor
Immunological disease	Scrapie of spleen	LTBR	1.1732	lymphotoxin B receptor
Immunological disease	Leukocytosis	LTBR	1.1732	lymphotoxin B receptor
Immunological disease	Hypersensitive reaction	S100A9	5.2863	S100 calcium binding protein A9 (calgranulin B)
Immunological disease	Leukocytosis	S100A9	5.2863	S100 calcium binding protein A9 (calgranulin B)
Immunological disease	Hypersensitive reaction	ALOX5	3.4439	arachidonate 5-lipoxygenase
Immunological disease	Eosinophilia	ALOX5	3.4439	arachidonate 5-lipoxygenase
Immunological disease	Experimental autoimmune uveoretinitis	ALOX5	3.4439	arachidonate 5-lipoxygenase
Immunological disease	Eosinophilia	CCR3	1.6549	chemokine (C-C motif) receptor 3
Immunological disease	Eosinophilia of esophagus	CCR3	1.6549	chemokine (C-C motif) receptor 3
Immunological disease	Eosinophilia	SELENBP2	1.3174	selenium binding protein 2
Immunological disease	Systemic autoimmune syndrome	CLEC4D	2.4321	C-type lectin domain family 4, member d
Immunological disease	Systemic autoimmune syndrome	CXCR2	3.4018	chemokine (C-X-C motif) receptor 2
Immunological disease	Systemic autoimmune syndrome	ELANE	6.7277	elastase, neutrophil expressed
Immunological disease	Tumorigenesis of lymphoma	FEN1	1.4923	flap structure specific endonuclease 1
Immunological disease	Tumorigenesis of non-Hodgkin lymphoma	FEN1	1.4923	flap structure specific endonuclease 1
Immunological disease	Tumorigenesis of lymphoma	PBX1	1.7775	pre B-cell leukemia transcription factor 1
Immunological disease	Quantity of granuloma	MSR1	1.6376	macrophage scavenger receptor 1
Cell mediated immune response	T-cell development	IFNG	-1.4118	interferon gamma
Cell mediated immune response	Differentiation of T-lymphocytes	IFNG	-1.4118	interferon gamma
Cell mediated immune response	Development of helper T-lymphocytes	IFNG	-1.4118	interferon gamma
Cell mediated immune response	Differentiation of helper T-lymphocytes	IFNG	-1.4118	interferon gamma
Cell mediated immune response	Differentiation of Th1 cells	IFNG	-1.4118	interferon gamma
Cell mediated immune response	T cell migration	IFNG	-1.4118	interferon gamma
Cell mediated immune response	Development of Th1 cells	IFNG	-1.4118	interferon gamma
Cell mediated immune response	Infiltraton by T lymphocytes	IFNG	-1.4118	interferon gamma
Cell mediated immune response	NK cell development	IFNG	-1.4118	interferon gamma
Cell mediated immune response	Development of regulatory T lymphocytes	IFNG	-1.4118	interferon gamma
Cell mediated immune response	Development of Th2 cells	IFNG	-1.4118	interferon gamma
Cell mediated immune response	Conversion of T lymphocytes	IFNG	-1.4118	interferon gamma
Cell mediated immune response	T-cell development	PRKCQ	-1.4618	protein kinase C, theta
Cell mediated immune response	Differentiation of T-lymphocytes	PRKCQ	-1.4618	protein kinase C, theta
Cell mediated immune response	Development of natural killer T-lymphocytes	PRKCQ	-1.4618	protein kinase C, theta
Cell mediated immune response	Development of helper T-lymphocytes	PRKCQ	-1.4618	protein kinase C, theta
Cell mediated immune response	Differentiation of helper T-lymphocytes	PRKCQ	-1.4618	protein kinase C, theta
Cell mediated immune response	Differentiation of Th1 cells	PRKCQ	-1.4618	protein kinase C, theta
Cell mediated immune response	T cell migration	PRKCQ	-1.4618	protein kinase C, theta
Cell mediated immune response	Development of Th1 cells	PRKCQ	-1.4618	protein kinase C, theta
Cell mediated immune response	Infiltraton by T lymphocytes	PRKCQ	-1.4618	protein kinase C, theta
Cell mediated immune response	T-cell development	GATA3	-1.4202	GATA binding protein 3
Cell mediated immune response	Differentiation of T-lymphocytes	GATA4	-1.4202	GATA binding protein 3
Cell mediated immune response	Development of helper T-lymphocytes	GATA5	-1.4202	GATA binding protein 3
Cell mediated immune response	Differentiation of helper T-lymphocytes	GATA6	-1.4202	GATA binding protein 3
Cell mediated immune response	Development of Th1 cells	GATA7	-1.4202	GATA binding protein 3
Cell mediated immune response	Development of Th2 cells	GATA8	-1.4202	GATA binding protein 3
Cell mediated immune response	Differentiation of Th2 cells	GATA9	-1.4202	GATA binding protein 3
Cell mediated immune response	Development of thymocytes	GATA10	-1.4202	GATA binding protein 3
Cell mediated immune response	T-cell development	IRF1	-1.3873	interferon regulatory factor 1
Cell mediated immune response	Differentiation of T-lymphocytes	IRF2	-1.3873	interferon regulatory factor 2
Cell mediated immune response	Development of natural killer T-lymphocytes	IRF3	-1.3873	interferon regulatory factor 3
Cell mediated immune response	Differentiation of helper T-lymphocytes	IRF4	-1.3873	interferon regulatory factor 4
Cell mediated immune response	Differentiation of Th1 cells	IRF5	-1.3873	interferon regulatory factor 5
Cell mediated immune response	NK cell development	IRF6	-1.3873	interferon regulatory factor 6
Cell mediated immune response	Differentiation of Th2 cells	IRF7	-1.3873	interferon regulatory factor 7
Cell mediated immune response	Development of thymocytes	IRF8	-1.3873	interferon regulatory factor 8
Cell mediated immune response	T-cell development	STAT6	-1.2972	signal transducer and activator of transcription 6
Cell mediated immune response	Differentiation of T-lymphocytes	STAT7	-1.2972	signal transducer and activator of transcription 7
Cell mediated immune response	Development of helper T-lymphocytes	STAT8	-1.2972	signal transducer and activator of transcription 8
Cell mediated immune response	Differentiation of helper T-lymphocytes	STAT9	-1.2972	signal transducer and activator of transcription 9
Cell mediated immune response	Differentiation of Th1 cells	STAT10	-1.2972	signal transducer and activator of transcription 10
Cell mediated immune response	Development of regulatory T lymphocytes	STAT11	-1.2972	signal transducer and activator of transcription 11
Cell mediated immune response	Development of Th2 cells	STAT12	-1.2972	signal transducer and activator of transcription 12
Cell mediated immune response	Differentiation of Th2 cells	STAT13	-1.2972	signal transducer and activator of transcription 13
Cell mediated immune response	T-cell development	TBX21	-1.5438	T-box 21
Cell mediated immune response	Differentiation of T-lymphocytes	TBX21	-1.5438	T-box 21
Cell mediated immune response	Development of helper T-lymphocytes	TBX21	-1.5438	T-box 21
Cell mediated immune response	Differentiation of helper T-lymphocytes	TBX21	-1.5438	T-box 21
Cell mediated immune response	Differentiation of Th1 cells	TBX21	-1.5438	T-box 21
Cell mediated immune response	NK cell development	TBX21	-1.5438	T-box 21
Cell mediated immune response	Development of regulatory T lymphocytes	TBX21	-1.5438	T-box 21
Cell mediated immune response	Differentiation of Th2 cells	TBX21	-1.5438	T-box 21
Cell mediated immune response	T-cell development	FYN	-1.4759	Fyn proto-oncogene
Cell mediated immune response	Differentiation of T-lymphocytes	FYN	-1.4759	Fyn proto-oncogene
Cell mediated immune response	Development of natural killer T-lymphocytes	FYN	-1.4759	Fyn proto-oncogene
Cell mediated immune response	Arrest in differentiation of T lymphocytes	FYN	-1.4759	Fyn proto-oncogene
Cell mediated immune response	Arrest in development of alpha-beta T lymphocytes	FYN	-1.4759	Fyn proto-oncogene
Cell mediated immune response	Arrest in development of T lymphocytes	FYN	-1.4759	Fyn proto-oncogene
Cell mediated immune response	T-cell development	CD40LG	-1.7399	CD40 ligand
Cell mediated immune response	Differentiation of T-lymphocytes	CD40LG	-1.7399	CD40 ligand
Cell mediated immune response	Differentiation of helper T-lymphocytes	CD40LG	-1.7399	CD40 ligand
Cell mediated immune response	Differentiation of Th1 cells	CD40LG	-1.7399	CD40 ligand
Cell mediated immune response	T cell migration	CD40LG	-1.7399	CD40 ligand
Cell mediated immune response	Infiltraton by T lymphocytes	CD40LG	-1.7399	CD40 ligand
Cell mediated immune response	T-cell development	ICOSL	-1.2695	icos ligand
Cell mediated immune response	Differentiation of T-lymphocytes	ICOSL	-1.2695	icos ligand
Cell mediated immune response	Development of helper T-lymphocytes	ICOSL	-1.2695	icos ligand
Cell mediated immune response	Differentiation of helper T-lymphocytes	ICOSL	-1.2695	icos ligand
Cell mediated immune response	T cell migration	ICOSL	-1.2695	icos ligand
Cell mediated immune response	Differentiation of Th2 cells	ICOSL	-1.2695	icos ligand
Cell mediated immune response	T-cell development	LCK	-1.4097	lymphocyte protein tyrosine kinase
Cell mediated immune response	Differentiation of T-lymphocytes	LCK	-1.4097	lymphocyte protein tyrosine kinase
Cell mediated immune response	Arrest in differentiation of T lymphocytes	LCK	-1.4097	lymphocyte protein tyrosine kinase
Cell mediated immune response	Arrest in development of alpha-beta T lymphocytes	LCK	-1.4097	lymphocyte protein tyrosine kinase
Cell mediated immune response	Arrest in development of T lymphocytes	LCK	-1.4097	lymphocyte protein tyrosine kinase
Cell mediated immune response	T-cell development	BCL11B	-1.556	B-cell leukemia/lymphoma 11B
Cell mediated immune response	Differentiation of T-lymphocytes	BCL11B	-1.556	B-cell leukemia/lymphoma 11B
Cell mediated immune response	T cell migration	BCL11B	-1.556	B-cell leukemia/lymphoma 11B
Cell mediated immune response	Infiltraton by T lymphocytes	BCL11B	-1.556	B-cell leukemia/lymphoma 11B
Cell mediated immune response	Conversion of T lymphocytes	BCL11B	-1.556	B-cell leukemia/lymphoma 11B
Cell mediated immune response	T-cell development	IL12RB2	-1.3752	interleukin 12 receptor, beta 2
Cell mediated immune response	Differentiation of T-lymphocytes	IL12RB3	-1.3752	interleukin 12 receptor, beta 3
Cell mediated immune response	Development of helper T-lymphocytes	IL12RB4	-1.3752	interleukin 12 receptor, beta 4
Cell mediated immune response	Development of Th1 cells	IL12RB5	-1.3752	interleukin 12 receptor, beta 5
Cell mediated immune response	Conversion of T lymphocytes	IL12RB6	-1.3752	interleukin 12 receptor, beta 6
Cell mediated immune response	T-cell development	SH2D1A	-1.4276	SH2 domain protein 1A
Cell mediated immune response	Differentiation of T-lymphocytes	SH2D1A	-1.4276	SH2 domain protein 1A
Cell mediated immune response	Development of natural killer T-lymphocytes	SH2D1A	-1.4276	SH2 domain protein 1A
Cell mediated immune response	Differentiation of helper T-lymphocytes	SH2D1A	-1.4276	SH2 domain protein 1A
Cell mediated immune response	Differentiation of Th2 cells	SH2D1A	-1.4276	SH2 domain protein 1A
Cell mediated immune response	T-cell development	CD3E	-1.2728	CD3 antigen, epsilon polypeptide
Cell mediated immune response	Differentiation of T-lymphocytes	CD3E	-1.2728	CD3 antigen, epsilon polypeptide
Cell mediated immune response	Arrest in differentiation of T lymphocytes	CD3E	-1.2728	CD3 antigen, epsilon polypeptide
Cell mediated immune response	Development of thymocytes	CD3E	-1.2728	CD3 antigen, epsilon polypeptide
Cell mediated immune response	T-cell development	IL27RA	-1.3531	interleukin 27 receptor, alpha
Cell mediated immune response	Differentiation of T-lymphocytes	IL27RA	-1.3531	interleukin 27 receptor, alpha
Cell mediated immune response	Differentiation of helper T-lymphocytes	IL27RA	-1.3531	interleukin 27 receptor, alpha
Cell mediated immune response	Differentiation of Th1 cells	IL27RA	-1.3531	interleukin 27 receptor, alpha
Cell mediated immune response	T-cell development	LEF1	-1.5733	lymphoid enhancer binding factor 1
Cell mediated immune response	Differentiation of T-lymphocytes	LEF2	-1.5733	lymphoid enhancer binding factor 2
Cell mediated immune response	Differentiation of helper T-lymphocytes	LEF3	-1.5733	lymphoid enhancer binding factor 3
Cell mediated immune response	Differentiation of Th1 cells	LEF4	-1.5733	lymphoid enhancer binding factor 4
Cell mediated immune response	T-cell development	RICTOR	-1.2702	RPTOR independent companion of MTOR, complex 2
Cell mediated immune response	Differentiation of T-lymphocytes	RICTOR	-1.2702	RPTOR independent companion of MTOR, complex 2
Cell mediated immune response	Differentiation of helper T-lymphocytes	RICTOR	-1.2702	RPTOR independent companion of MTOR, complex 2
Cell mediated immune response	Differentiation of Th2 cells	RICTOR	-1.2702	RPTOR independent companion of MTOR, complex 2
Cell mediated immune response	T-cell development	GRAP2	-1.2746	GRB2-related adaptor protein 2
Cell mediated immune response	Differentiation of T-lymphocytes	GRAP3	-1.2746	GRB2-related adaptor protein 3
Cell mediated immune response	Arrest in differentiation of T lymphocytes	GRAP4	-1.2746	GRB2-related adaptor protein 4
Cell mediated immune response	T-cell development	IKBKB	-1.3569	inhibitor of kappaB kinase beta
Cell mediated immune response	Development of natural killer T-lymphocytes	IKBKB	-1.3569	inhibitor of kappaB kinase beta
Cell mediated immune response	NK cell development	IKBKB	-1.3569	inhibitor of kappaB kinase beta
Cell mediated immune response	T-cell development	ITPKB	-1.4675	inositol 1,4,5-trisphosphate 3-kinase B
Cell mediated immune response	Differentiation of T-lymphocytes	ITPKB	-1.4675	inositol 1,4,5-trisphosphate 3-kinase B
Cell mediated immune response	Arrest in differentiation of T lymphocytes	ITPKB	-1.4675	inositol 1,4,5-trisphosphate 3-kinase B
Cell mediated immune response	T-cell development	KLRA4	-1.0884	killer cell lectin-like receptor subfamily A, member 4
Cell mediated immune response	NK cell development	Klra5	-1.0884	killer cell lectin-like receptor subfamily A, member 5
Cell mediated immune response	Development of thymocytes	Klra6	-1.0884	killer cell lectin-like receptor subfamily A, member 6
Cell mediated immune response	T-cell development	LTB	-1.4392	lymphotoxin B
Cell mediated immune response	T cell migration	LTB	-1.4392	lymphotoxin B
Cell mediated immune response	Infiltraton by T lymphocytes	LTB	-1.4392	lymphotoxin B
Cell mediated immune response	T-cell development	SATB1	-1.3994	special AT-rich sequence binding protein 1
Cell mediated immune response	Differentiation of helper T-lymphocytes	SATB2	-1.3994	special AT-rich sequence binding protein 2
Cell mediated immune response	Arrest in differentiation of T lymphocytes	SATB3	-1.3994	special AT-rich sequence binding protein 3
Cell mediated immune response	T-cell development	SOCS5	-1.1632	suppressor of cytokine signaling 5
Cell mediated immune response	Development of helper T-lymphocytes	SOCS6	-1.1632	suppressor of cytokine signaling 6
Cell mediated immune response	Development of Th2 cells	SOCS7	-1.1632	suppressor of cytokine signaling 7
Cell mediated immune response	T-cell development	SPIB	-1.3438	Spi-B transcription factor (Spi-1/PU.1 related)
Cell mediated immune response	Arrest in development of T lymphocytes	SPIB	-1.3438	Spi-B transcription factor (Spi-1/PU.1 related)
Cell mediated immune response	Development of thymocytes	SPIB	-1.3438	Spi-B transcription factor (Spi-1/PU.1 related)
Cell mediated immune response	T-cell development	TGFBR1	-1.2921	transforming growth factor, beta receptor 1
Cell mediated immune response	Differentiation of T-lymphocytes	TGFBR2	-1.2921	transforming growth factor, beta receptor 2
Cell mediated immune response	Differentiation of helper T-lymphocytes	TGFBR3	-1.2921	transforming growth factor, beta receptor 3
Cell mediated immune response	T-cell development	ATM	-1.4252	ataxia telangiectasia mutated homolog (human)
Cell mediated immune response	Differentiation of T-lymphocytes	ATM	-1.4252	ataxia telangiectasia mutated homolog (human)
Cell mediated immune response	T-cell development	CD8B	-1.4307	CD8 antigen, beta chain 1
Cell mediated immune response	Differentiation of T-lymphocytes	CD8B	-1.4307	CD8 antigen, beta chain 1
Cell mediated immune response	T-cell development	CREB1	-1.3929	cAMP responsive element binding protein 1
Cell mediated immune response	Development of thymocytes	CREB2	-1.3929	cAMP responsive element binding protein 2
Cell mediated immune response	T-cell development	CREBBP	-1.136	CREB binding protein
Cell mediated immune response	Development of regulatory T lymphocytes	CREBBP	-1.136	CREB binding protein
Cell mediated immune response	T-cell development	DOCK2	-1.1696	dedicator of cyto-kinesis 2
Cell mediated immune response	T cell migration	DOCK3	-1.1696	dedicator of cyto-kinesis 3
Cell mediated immune response	T-cell development	JMJD6	-1.3534	jumonji domain containing 6
Cell mediated immune response	Differentiation of T-lymphocytes	JMJD7	-1.3534	jumonji domain containing 7
Cell mediated immune response	T-cell development	MALT1	-1.4064	mucosa associated lymphoid tissue lymphoma translocation gene 1
Cell mediated immune response	Differentiation of T-lymphocytes	MALT2	-1.4064	mucosa associated lymphoid tissue lymphoma translocation gene 2
Cell mediated immune response	T-cell development	PKNOX1	-1.3909	Pbx/knotted 1 homeobox
Cell mediated immune response	Differentiation of T-lymphocytes	PKNOX2	-1.3909	Pbx/knotted 2 homeobox
Cell mediated immune response	T cell migration	PRF1	-1.5362	perforin 1 (pore forming protein)
Cell mediated immune response	Infiltraton by T lymphocytes	PRF2	-1.5362	perforin 2 (pore forming protein)
Cell mediated immune response	T-cell development	SASH3	-1.2956	SAM and SH3 domain containing 3
Cell mediated immune response	Differentiation of T-lymphocytes	SASH4	-1.2956	SAM and SH3 domain containing 4
Cell mediated immune response	T-cell development	SNAI3	-1.1951	snail homolog 3 (Drosophila)
Cell mediated immune response	Differentiation of T-lymphocytes	SNAI4	-1.1951	snail homolog 4 (Drosophila)
Cell mediated immune response	T-cell development	TRAT1	-2.2588	T cell receptor associated transmembrane adaptor 1
Cell mediated immune response	Development of thymocytes	TRAT2	-2.2588	T cell receptor associated transmembrane adaptor 2
Cell mediated immune response	T cell migration	CCR6	-1.2899	chemokine (C-C motif) receptor 6
Cell mediated immune response	T-cell development	CD5	-1.3669	CD5 antigen
Cell mediated immune response	NK cell development	DGKA	-1.2896	diacylglycerol kinase, alpha
Cell mediated immune response	T-cell development	ELK4	-1.2858	ELK4, member of ETS oncogene family
Cell mediated immune response	T cell migration	ITGA6	-1.5929	integrin alpha 6
Cell mediated immune response	T cell migration	ITGB7	-1.3996	integrin beta 7
Cell mediated immune response	T cell migration	KCNA3	-1.4146	potassium voltage-gated channel, shaker-related subfamily, member 3
Cell mediated immune response	T cell migration	PLEC1	-1.3388	PLEC1tin 1
Cell mediated immune response	T-cell development	SPN	-1.2857	sialophorin
Cell mediated immune response	T-cell development	SPN	-1.2857	sialophorin
cell to cell signaling and interaction	activation of leukocytes	IFNG	-1.4118	interferon gamma
cell to cell signaling and interaction	Activation of lymphocytes	IFNG	-1.4118	interferon gamma
cell to cell signaling and interaction	Activation of blood cells	IFNG	-1.4118	interferon gamma
cell to cell signaling and interaction	Activation of cells	IFNG	-1.4118	interferon gamma
cell to cell signaling and interaction	Activation of T lymphocytes	IFNG	-1.4118	interferon gamma
cell to cell signaling and interaction	Response of antigen presenting cells	IFNG	-1.4118	interferon gamma
cell to cell signaling and interaction	Adhesion of immune cells	IFNG	-1.4118	interferon gamma
cell to cell signaling and interaction	Quantity of histamine	IFNG	-1.4118	interferon gamma
cell to cell signaling and interaction	Activation of natural killer cells	IFNG	-1.4118	interferon gamma
cell to cell signaling and interaction	Response of lymphocytes	IFNG	-1.4118	interferon gamma
cell to cell signaling and interaction	Recruitment of granulocytes	IFNG	-1.4118	interferon gamma
cell to cell signaling and interaction	Response of phagocytes	IFNG	-1.4118	interferon gamma
cell to cell signaling and interaction	Immune response of antigen presenting cells	IFNG	-1.4118	interferon gamma
cell to cell signaling and interaction	Response of mononuclear leukocytes	IFNG	-1.4118	interferon gamma
cell to cell signaling and interaction	Phagocytosis of leukocytes	IFNG	-1.4118	interferon gamma
cell to cell signaling and interaction	Immune response of phagocytes	IFNG	-1.4118	interferon gamma
cell to cell signaling and interaction	Priming of leukocytes	IFNG	-1.4118	interferon gamma
cell to cell signaling and interaction	Recruitment of phagocytes	IFNG	-1.4118	interferon gamma
cell to cell signaling and interaction	Response of macrophages	IFNG	-1.4118	interferon gamma
cell to cell signaling and interaction	Recruitment of neutrophils	IFNG	-1.4118	interferon gamma
cell to cell signaling and interaction	Cytotoxic reaction of antigen presenting cells	IFNG	-1.4118	interferon gamma
cell to cell signaling and interaction	Cytotoxic reaction of phagocytes	IFNG	-1.4118	interferon gamma
cell to cell signaling and interaction	Immune response of macrophages	IFNG	-1.4118	interferon gamma
cell to cell signaling and interaction	T cell response	IFNG	-1.4118	interferon gamma
cell to cell signaling and interaction	Phagocytosis of cells	IFNG	-1.4118	interferon gamma
cell to cell signaling and interaction	Recruitment of leukocytes	IFNG	-1.4118	interferon gamma
cell to cell signaling and interaction	Recruitment of lymphocytes	IFNG	-1.4118	interferon gamma
cell to cell signaling and interaction	Inflammatory response of macrophages	IFNG	-1.4118	interferon gamma
cell to cell signaling and interaction	Binding of antigen presenting cells	IFNG	-1.4118	interferon gamma
cell to cell signaling and interaction	Phagocytosis of phagocytes	IFNG	-1.4118	interferon gamma
cell to cell signaling and interaction	Activation of oocytes	IFNG	-1.4118	interferon gamma
cell to cell signaling and interaction	Response of myeloid cells	IFNG	-1.4118	interferon gamma
cell to cell signaling and interaction	Phagocytosis of antigen presenting cells	IFNG	-1.4118	interferon gamma
cell to cell signaling and interaction	Activation of cytotoxic T cells	IFNG	-1.4118	interferon gamma
cell to cell signaling and interaction	activation of leukocytes	CD40LG	-1.7399	CD40 ligand
cell to cell signaling and interaction	Activation of lymphocytes	CD40LG	-1.7399	CD40 ligand
cell to cell signaling and interaction	Activation of blood cells	CD40LG	-1.7399	CD40 ligand
cell to cell signaling and interaction	Activation of cells	CD40LG	-1.7399	CD40 ligand
cell to cell signaling and interaction	Activation of T lymphocytes	CD40LG	-1.7399	CD40 ligand
cell to cell signaling and interaction	Response of antigen presenting cells	CD40LG	-1.7399	CD40 ligand
cell to cell signaling and interaction	Adhesion of immune cells	CD40LG	-1.7399	CD40 ligand
cell to cell signaling and interaction	Response of lymphocytes	CD40LG	-1.7399	CD40 ligand
cell to cell signaling and interaction	Response of phagocytes	CD40LG	-1.7399	CD40 ligand
cell to cell signaling and interaction	Immune response of antigen presenting cells	CD40LG	-1.7399	CD40 ligand
cell to cell signaling and interaction	Response of mononuclear leukocytes	CD40LG	-1.7399	CD40 ligand
cell to cell signaling and interaction	Adhesion of granulocytes	CD40LG	-1.7399	CD40 ligand
cell to cell signaling and interaction	Immune response of phagocytes	CD40LG	-1.7399	CD40 ligand
cell to cell signaling and interaction	Adhesion of neutrophils	CD40LG	-1.7399	CD40 ligand
cell to cell signaling and interaction	Priming of leukocytes	CD40LG	-1.7399	CD40 ligand
cell to cell signaling and interaction	Response of macrophages	CD40LG	-1.7399	CD40 ligand
cell to cell signaling and interaction	Immune response of macrophages	CD40LG	-1.7399	CD40 ligand
cell to cell signaling and interaction	T cell response	CD40LG	-1.7399	CD40 ligand
cell to cell signaling and interaction	Adhesion of phagocytes	CD40LG	-1.7399	CD40 ligand
cell to cell signaling and interaction	Priming of T lymphocytes	CD40LG	-1.7399	CD40 ligand
cell to cell signaling and interaction	Response of myeloid cells	CD40LG	-1.7399	CD40 ligand
cell to cell signaling and interaction	Activation of cytotoxic T cells	CD40LG	-1.7399	CD40 ligand
cell to cell signaling and interaction	activation of leukocytes	PRKCQ	-1.4618	protein kinase C, theta
cell to cell signaling and interaction	Activation of lymphocytes	PRKCQ	-1.4618	protein kinase C, theta
cell to cell signaling and interaction	Activation of blood cells	PRKCQ	-1.4618	protein kinase C, theta
cell to cell signaling and interaction	Activation of cells	PRKCQ	-1.4618	protein kinase C, theta
cell to cell signaling and interaction	Activation of T lymphocytes	PRKCQ	-1.4618	protein kinase C, theta
cell to cell signaling and interaction	Adhesion of immune cells	PRKCQ	-1.4618	protein kinase C, theta
cell to cell signaling and interaction	Selection of thymocytes	PRKCQ	-1.4618	protein kinase C, theta
cell to cell signaling and interaction	Activation of natural killer cells	PRKCQ	-1.4618	protein kinase C, theta
cell to cell signaling and interaction	Recruitment of granulocytes	PRKCQ	-1.4618	protein kinase C, theta
cell to cell signaling and interaction	Adhesion of granulocytes	PRKCQ	-1.4618	protein kinase C, theta
cell to cell signaling and interaction	Adhesion of neutrophils	PRKCQ	-1.4618	protein kinase C, theta
cell to cell signaling and interaction	Priming of leukocytes	PRKCQ	-1.4618	protein kinase C, theta
cell to cell signaling and interaction	Recruitment of phagocytes	PRKCQ	-1.4618	protein kinase C, theta
cell to cell signaling and interaction	Recruitment of neutrophils	PRKCQ	-1.4618	protein kinase C, theta
cell to cell signaling and interaction	Recruitment of leukocytes	PRKCQ	-1.4618	protein kinase C, theta
cell to cell signaling and interaction	Recruitment of lymphocytes	PRKCQ	-1.4618	protein kinase C, theta
cell to cell signaling and interaction	Adhesion of phagocytes	PRKCQ	-1.4618	protein kinase C, theta
cell to cell signaling and interaction	Priming of T lymphocytes	PRKCQ	-1.4618	protein kinase C, theta
cell to cell signaling and interaction	activation of leukocytes	JMJD6	-1.3534	jumonji domain containing 6
cell to cell signaling and interaction	Activation of blood cells	JMJD6	-1.3534	jumonji domain containing 6
cell to cell signaling and interaction	Activation of cells	JMJD6	-1.3534	jumonji domain containing 6
cell to cell signaling and interaction	Response of antigen presenting cells	JMJD6	-1.3534	jumonji domain containing 6
cell to cell signaling and interaction	Response of phagocytes	JMJD6	-1.3534	jumonji domain containing 6
cell to cell signaling and interaction	Immune response of antigen presenting cells	JMJD6	-1.3534	jumonji domain containing 6
cell to cell signaling and interaction	Phagocytosis of leukocytes	JMJD6	-1.3534	jumonji domain containing 6
cell to cell signaling and interaction	Immune response of phagocytes	JMJD6	-1.3534	jumonji domain containing 6
cell to cell signaling and interaction	Response of macrophages	JMJD6	-1.3534	jumonji domain containing 6
cell to cell signaling and interaction	Immune response of macrophages	JMJD6	-1.3534	jumonji domain containing 6
cell to cell signaling and interaction	Phagocytosis of cells	JMJD6	-1.3534	jumonji domain containing 6
cell to cell signaling and interaction	Phagocytosis of phagocytes	JMJD6	-1.3534	jumonji domain containing 6
cell to cell signaling and interaction	Response of myeloid cells	JMJD6	-1.3534	jumonji domain containing 6
cell to cell signaling and interaction	Phagocytosis of antigen presenting cells	JMJD6	-1.3534	jumonji domain containing 6
cell to cell signaling and interaction	activation of leukocytes	SERPINB9	-1.293	serine (or cysteine) peptidase inhibitor, clade B, member 9
cell to cell signaling and interaction	Activation of lymphocytes	SERPINB9	-1.293	serine (or cysteine) peptidase inhibitor, clade B, member 9
cell to cell signaling and interaction	Activation of blood cells	SERPINB9	-1.293	serine (or cysteine) peptidase inhibitor, clade B, member 9
cell to cell signaling and interaction	Activation of cells	SERPINB9	-1.293	serine (or cysteine) peptidase inhibitor, clade B, member 9
cell to cell signaling and interaction	Activation of T lymphocytes	SERPINB9	-1.293	serine (or cysteine) peptidase inhibitor, clade B, member 9
cell to cell signaling and interaction	Response of antigen presenting cells	SERPINB9	-1.293	serine (or cysteine) peptidase inhibitor, clade B, member 9
cell to cell signaling and interaction	Response of phagocytes	SERPINB9	-1.293	serine (or cysteine) peptidase inhibitor, clade B, member 9
cell to cell signaling and interaction	Immune response of antigen presenting cells	SERPINB9	-1.293	serine (or cysteine) peptidase inhibitor, clade B, member 9
cell to cell signaling and interaction	Immune response of phagocytes	SERPINB9	-1.293	serine (or cysteine) peptidase inhibitor, clade B, member 9
cell to cell signaling and interaction	Priming of leukocytes	SERPINB9	-1.293	serine (or cysteine) peptidase inhibitor, clade B, member 9
cell to cell signaling and interaction	Cytotoxic reaction of antigen presenting cells	SERPINB9	-1.293	serine (or cysteine) peptidase inhibitor, clade B, member 9
cell to cell signaling and interaction	Cytotoxic reaction of phagocytes	SERPINB9	-1.293	serine (or cysteine) peptidase inhibitor, clade B, member 9
cell to cell signaling and interaction	Priming of T lymphocytes	SERPINB9	-1.293	serine (or cysteine) peptidase inhibitor, clade B, member 9
cell to cell signaling and interaction	Activation of cytotoxic T cells	SERPINB9	-1.293	serine (or cysteine) peptidase inhibitor, clade B, member 9
cell to cell signaling and interaction	activation of leukocytes	ICOSL	-1.2695	icos ligand
cell to cell signaling and interaction	Activation of lymphocytes	ICOSL	-1.2695	icos ligand
cell to cell signaling and interaction	Activation of blood cells	ICOSL	-1.2695	icos ligand
cell to cell signaling and interaction	Activation of cells	ICOSL	-1.2695	icos ligand
cell to cell signaling and interaction	Activation of T lymphocytes	ICOSL	-1.2695	icos ligand
cell to cell signaling and interaction	Response of antigen presenting cells	ICOSL	-1.2695	icos ligand
cell to cell signaling and interaction	Response of phagocytes	ICOSL	-1.2695	icos ligand
cell to cell signaling and interaction	Immune response of antigen presenting cells	ICOSL	-1.2695	icos ligand
cell to cell signaling and interaction	Phagocytosis of leukocytes	ICOSL	-1.2695	icos ligand
cell to cell signaling and interaction	Immune response of phagocytes	ICOSL	-1.2695	icos ligand
cell to cell signaling and interaction	Phagocytosis of cells	ICOSL	-1.2695	icos ligand
cell to cell signaling and interaction	Phagocytosis of phagocytes	ICOSL	-1.2695	icos ligand
cell to cell signaling and interaction	Phagocytosis of antigen presenting cells	ICOSL	-1.2695	icos ligand
cell to cell signaling and interaction	activation of leukocytes	IKBKB	-1.3569	inhibitor of kappaB kinase beta
cell to cell signaling and interaction	Activation of lymphocytes	IKBKB	-1.3569	inhibitor of kappaB kinase beta
cell to cell signaling and interaction	Activation of blood cells	IKBKB	-1.3569	inhibitor of kappaB kinase beta
cell to cell signaling and interaction	Activation of cells	IKBKB	-1.3569	inhibitor of kappaB kinase beta
cell to cell signaling and interaction	Activation of T lymphocytes	IKBKB	-1.3569	inhibitor of kappaB kinase beta
cell to cell signaling and interaction	Recruitment of granulocytes	IKBKB	-1.3569	inhibitor of kappaB kinase beta
cell to cell signaling and interaction	Response of mononuclear leukocytes	IKBKB	-1.3569	inhibitor of kappaB kinase beta
cell to cell signaling and interaction	Priming of leukocytes	IKBKB	-1.3569	inhibitor of kappaB kinase beta
cell to cell signaling and interaction	Recruitment of phagocytes	IKBKB	-1.3569	inhibitor of kappaB kinase beta
cell to cell signaling and interaction	Recruitment of neutrophils	IKBKB	-1.3569	inhibitor of kappaB kinase beta
cell to cell signaling and interaction	Recruitment of leukocytes	IKBKB	-1.3569	inhibitor of kappaB kinase beta
cell to cell signaling and interaction	Priming of T lymphocytes	IKBKB	-1.3569	inhibitor of kappaB kinase beta
cell to cell signaling and interaction	activation of leukocytes	TREML2	-1.3456	triggering receptor expressed on myeloid cells-like 2
cell to cell signaling and interaction	Activation of blood cells	TREML2	-1.3456	triggering receptor expressed on myeloid cells-like 2
cell to cell signaling and interaction	Activation of cells	TREML2	-1.3456	triggering receptor expressed on myeloid cells-like 2
cell to cell signaling and interaction	Response of lymphocytes	TREML2	-1.3456	triggering receptor expressed on myeloid cells-like 2
cell to cell signaling and interaction	Recruitment of granulocytes	TREML2	-1.3456	triggering receptor expressed on myeloid cells-like 2
cell to cell signaling and interaction	Response of mononuclear leukocytes	TREML2	-1.3456	triggering receptor expressed on myeloid cells-like 2
cell to cell signaling and interaction	Phagocytosis of leukocytes	TREML2	-1.3456	triggering receptor expressed on myeloid cells-like 2
cell to cell signaling and interaction	Recruitment of phagocytes	TREML2	-1.3456	triggering receptor expressed on myeloid cells-like 2
cell to cell signaling and interaction	Recruitment of neutrophils	TREML2	-1.3456	triggering receptor expressed on myeloid cells-like 2
cell to cell signaling and interaction	Phagocytosis of cells	TREML2	-1.3456	triggering receptor expressed on myeloid cells-like 2
cell to cell signaling and interaction	Recruitment of leukocytes	TREML2	-1.3456	triggering receptor expressed on myeloid cells-like 2
cell to cell signaling and interaction	Activation of neutrophils	TREML2	-1.3456	triggering receptor expressed on myeloid cells-like 2
cell to cell signaling and interaction	Response of antigen presenting cells	ABCA1	-1.3219	ATP-binding cassette, sub-family A (ABC1), member 1
cell to cell signaling and interaction	Response of phagocytes	ABCA1	-1.3219	ATP-binding cassette, sub-family A (ABC1), member 1
cell to cell signaling and interaction	Immune response of antigen presenting cells	ABCA1	-1.3219	ATP-binding cassette, sub-family A (ABC1), member 1
cell to cell signaling and interaction	Phagocytosis of leukocytes	ABCA1	-1.3219	ATP-binding cassette, sub-family A (ABC1), member 1
cell to cell signaling and interaction	Immune response of phagocytes	ABCA1	-1.3219	ATP-binding cassette, sub-family A (ABC1), member 1
cell to cell signaling and interaction	Response of macrophages	ABCA1	-1.3219	ATP-binding cassette, sub-family A (ABC1), member 1
cell to cell signaling and interaction	Immune response of macrophages	ABCA1	-1.3219	ATP-binding cassette, sub-family A (ABC1), member 1
cell to cell signaling and interaction	Phagocytosis of cells	ABCA1	-1.3219	ATP-binding cassette, sub-family A (ABC1), member 1
cell to cell signaling and interaction	Phagocytosis of phagocytes	ABCA1	-1.3219	ATP-binding cassette, sub-family A (ABC1), member 1
cell to cell signaling and interaction	Response of myeloid cells	ABCA1	-1.3219	ATP-binding cassette, sub-family A (ABC1), member 1
cell to cell signaling and interaction	Phagocytosis of antigen presenting cells	ABCA1	-1.3219	ATP-binding cassette, sub-family A (ABC1), member 1
cell to cell signaling and interaction	Response of phagocytes	BIN1	-1.4244	bridging integrator 1
cell to cell signaling and interaction	Immune response of antigen presenting cells	BIN1	-1.4244	bridging integrator 1
cell to cell signaling and interaction	Phagocytosis of leukocytes	BIN1	-1.4244	bridging integrator 1
cell to cell signaling and interaction	Immune response of phagocytes	BIN1	-1.4244	bridging integrator 1
cell to cell signaling and interaction	Response of macrophages	BIN1	-1.4244	bridging integrator 1
cell to cell signaling and interaction	Immune response of macrophages	BIN1	-1.4244	bridging integrator 1
cell to cell signaling and interaction	Phagocytosis of cells	BIN1	-1.4244	bridging integrator 1
cell to cell signaling and interaction	Phagocytosis of phagocytes	BIN1	-1.4244	bridging integrator 1
cell to cell signaling and interaction	Response of myeloid cells	BIN1	-1.4244	bridging integrator 1
cell to cell signaling and interaction	Phagocytosis of antigen presenting cells	BIN1	-1.4244	bridging integrator 1
cell to cell signaling and interaction	activation of leukocytes	FYN	-1.4759	Fyn proto-oncogene
cell to cell signaling and interaction	Activation of lymphocytes	FYN	-1.4759	Fyn proto-oncogene
cell to cell signaling and interaction	Activation of blood cells	FYN	-1.4759	Fyn proto-oncogene
cell to cell signaling and interaction	Activation of cells	FYN	-1.4759	Fyn proto-oncogene
cell to cell signaling and interaction	Activation of T lymphocytes	FYN	-1.4759	Fyn proto-oncogene
cell to cell signaling and interaction	Adhesion of immune cells	FYN	-1.4759	Fyn proto-oncogene
cell to cell signaling and interaction	Response of lymphocytes	FYN	-1.4759	Fyn proto-oncogene
cell to cell signaling and interaction	Response of mononuclear leukocytes	FYN	-1.4759	Fyn proto-oncogene
cell to cell signaling and interaction	Adhesion of granulocytes	FYN	-1.4759	Fyn proto-oncogene
cell to cell signaling and interaction	Activation of thymocytes	FYN	-1.4759	Fyn proto-oncogene
cell to cell signaling and interaction	T cell response	FYN	-1.4759	Fyn proto-oncogene
cell to cell signaling and interaction	activation of leukocytes	CD3E	-1.2728	CD3 antigen, epsilon polypeptide
cell to cell signaling and interaction	Activation of lymphocytes	CD3E	-1.2728	CD3 antigen, epsilon polypeptide
cell to cell signaling and interaction	Activation of blood cells	CD3E	-1.2728	CD3 antigen, epsilon polypeptide
cell to cell signaling and interaction	Activation of cells	CD3E	-1.2728	CD3 antigen, epsilon polypeptide
cell to cell signaling and interaction	Activation of T lymphocytes	CD3E	-1.2728	CD3 antigen, epsilon polypeptide
cell to cell signaling and interaction	Selection of thymocytes	CD3E	-1.2728	CD3 antigen, epsilon polypeptide
cell to cell signaling and interaction	Response of lymphocytes	CD3E	-1.2728	CD3 antigen, epsilon polypeptide
cell to cell signaling and interaction	Response of mononuclear leukocytes	CD3E	-1.2728	CD3 antigen, epsilon polypeptide
cell to cell signaling and interaction	Activation of thymocytes	CD3E	-1.2728	CD3 antigen, epsilon polypeptide
cell to cell signaling and interaction	T cell response	CD3E	-1.2728	CD3 antigen, epsilon polypeptide
cell to cell signaling and interaction	Response of antigen presenting cells	F2R	-1.1873	coagulation factor II (thrombin) receptor
cell to cell signaling and interaction	Adhesion of immune cells	F2R	-1.1873	coagulation factor II (thrombin) receptor
cell to cell signaling and interaction	Response of phagocytes	F2R	-1.1873	coagulation factor II (thrombin) receptor
cell to cell signaling and interaction	Immune response of antigen presenting cells	F2R	-1.1873	coagulation factor II (thrombin) receptor
cell to cell signaling and interaction	Immune response of phagocytes	F2R	-1.1873	coagulation factor II (thrombin) receptor
cell to cell signaling and interaction	Response of macrophages	F2R	-1.1873	coagulation factor II (thrombin) receptor
cell to cell signaling and interaction	Immune response of macrophages	F2R	-1.1873	coagulation factor II (thrombin) receptor
cell to cell signaling and interaction	Adhesion of phagocytes	F2R	-1.1873	coagulation factor II (thrombin) receptor
cell to cell signaling and interaction	Inflammatory response of macrophages	F2R	-1.1873	coagulation factor II (thrombin) receptor
cell to cell signaling and interaction	Response of myeloid cells	F2R	-1.1873	coagulation factor II (thrombin) receptor
cell to cell signaling and interaction	activation of leukocytes	STAT6	-1.2972	signal transducer and activator of transcription 6
cell to cell signaling and interaction	Activation of blood cells	STAT6	-1.2972	signal transducer and activator of transcription 6
cell to cell signaling and interaction	Activation of cells	STAT6	-1.2972	signal transducer and activator of transcription 6
cell to cell signaling and interaction	Adhesion of immune cells	STAT6	-1.2972	signal transducer and activator of transcription 6
cell to cell signaling and interaction	Recruitment of granulocytes	STAT6	-1.2972	signal transducer and activator of transcription 6
cell to cell signaling and interaction	Recruitment of phagocytes	STAT6	-1.2972	signal transducer and activator of transcription 6
cell to cell signaling and interaction	Recruitment of neutrophils	STAT6	-1.2972	signal transducer and activator of transcription 6
cell to cell signaling and interaction	Recruitment of leukocytes	STAT6	-1.2972	signal transducer and activator of transcription 6
cell to cell signaling and interaction	Recruitment of lymphocytes	STAT6	-1.2972	signal transducer and activator of transcription 6
cell to cell signaling and interaction	Recruitment of eosinophils	STAT6	-1.2972	signal transducer and activator of transcription 6
cell to cell signaling and interaction	activation of leukocytes	ITPKB	-1.4675	inositol 1,4,5-trisphosphate 3-kinase B
cell to cell signaling and interaction	Activation of lymphocytes	ITPKB	-1.4675	inositol 1,4,5-trisphosphate 3-kinase B
cell to cell signaling and interaction	Activation of blood cells	ITPKB	-1.4675	inositol 1,4,5-trisphosphate 3-kinase B
cell to cell signaling and interaction	Activation of cells	ITPKB	-1.4675	inositol 1,4,5-trisphosphate 3-kinase B
cell to cell signaling and interaction	Activation of T lymphocytes	ITPKB	-1.4675	inositol 1,4,5-trisphosphate 3-kinase B
cell to cell signaling and interaction	Selection of thymocytes	ITPKB	-1.4675	inositol 1,4,5-trisphosphate 3-kinase B
cell to cell signaling and interaction	Response of lymphocytes	ITPKB	-1.4675	inositol 1,4,5-trisphosphate 3-kinase B
cell to cell signaling and interaction	Response of mononuclear leukocytes	ITPKB	-1.4675	inositol 1,4,5-trisphosphate 3-kinase B
cell to cell signaling and interaction	Activation of thymocytes	ITPKB	-1.4675	inositol 1,4,5-trisphosphate 3-kinase B
cell to cell signaling and interaction	activation of leukocytes	IL27RA	-1.3531	interleukin 27 receptor, alpha
cell to cell signaling and interaction	Activation of lymphocytes	IL27RA	-1.3531	interleukin 27 receptor, alpha
cell to cell signaling and interaction	Activation of blood cells	IL27RA	-1.3531	interleukin 27 receptor, alpha
cell to cell signaling and interaction	Activation of cells	IL27RA	-1.3531	interleukin 27 receptor, alpha
cell to cell signaling and interaction	Activation of T lymphocytes	IL27RA	-1.3531	interleukin 27 receptor, alpha
cell to cell signaling and interaction	Response of lymphocytes	IL27RA	-1.3531	interleukin 27 receptor, alpha
cell to cell signaling and interaction	Response of mononuclear leukocytes	IL27RA	-1.3531	interleukin 27 receptor, alpha
cell to cell signaling and interaction	T cell response	IL27RA	-1.3531	interleukin 27 receptor, alpha
cell to cell signaling and interaction	activation of leukocytes	LCK	-1.4097	lymphocyte protein tyrosine kinase
cell to cell signaling and interaction	Activation of lymphocytes	LCK	-1.4097	lymphocyte protein tyrosine kinase
cell to cell signaling and interaction	Activation of blood cells	LCK	-1.4097	lymphocyte protein tyrosine kinase
cell to cell signaling and interaction	Activation of cells	LCK	-1.4097	lymphocyte protein tyrosine kinase
cell to cell signaling and interaction	Activation of T lymphocytes	LCK	-1.4097	lymphocyte protein tyrosine kinase
cell to cell signaling and interaction	Adhesion of immune cells	LCK	-1.4097	lymphocyte protein tyrosine kinase
cell to cell signaling and interaction	Selection of thymocytes	LCK	-1.4097	lymphocyte protein tyrosine kinase
cell to cell signaling and interaction	Activation of thymocytes	LCK	-1.4097	lymphocyte protein tyrosine kinase
cell to cell signaling and interaction	Adhesion of immune cells	RASGRP2	-1.3329	RAS, guanyl releasing protein 2
cell to cell signaling and interaction	Recruitment of granulocytes	RASGRP2	-1.3329	RAS, guanyl releasing protein 2
cell to cell signaling and interaction	Adhesion of granulocytes	RASGRP2	-1.3329	RAS, guanyl releasing protein 2
cell to cell signaling and interaction	Adhesion of neutrophils	RASGRP2	-1.3329	RAS, guanyl releasing protein 2
cell to cell signaling and interaction	Recruitment of phagocytes	RASGRP2	-1.3329	RAS, guanyl releasing protein 2
cell to cell signaling and interaction	Recruitment of neutrophils	RASGRP2	-1.3329	RAS, guanyl releasing protein 2
cell to cell signaling and interaction	Recruitment of leukocytes	RASGRP2	-1.3329	RAS, guanyl releasing protein 2
cell to cell signaling and interaction	Adhesion of phagocytes	RASGRP2	-1.3329	RAS, guanyl releasing protein 2
cell to cell signaling and interaction	activation of leukocytes	SPN	-1.2857	sialophorin
cell to cell signaling and interaction	Activation of lymphocytes	SPN	-1.2857	sialophorin
cell to cell signaling and interaction	Activation of blood cells	SPN	-1.2857	sialophorin
cell to cell signaling and interaction	Activation of cells	SPN	-1.2857	sialophorin
cell to cell signaling and interaction	Activation of T lymphocytes	SPN	-1.2857	sialophorin
cell to cell signaling and interaction	Adhesion of immune cells	SPN	-1.2857	sialophorin
cell to cell signaling and interaction	Selection of thymocytes	SPN	-1.2857	sialophorin
cell to cell signaling and interaction	Detachment of leukocytes	SPN	-1.2857	sialophorin
cell to cell signaling and interaction	Response of antigen presenting cells	CCL5	-1.27	chemokine (C-C motif) ligand 5
cell to cell signaling and interaction	Quantity of histamine	CCL5	-1.27	chemokine (C-C motif) ligand 5
cell to cell signaling and interaction	Recruitment of granulocytes	CCL5	-1.27	chemokine (C-C motif) ligand 5
cell to cell signaling and interaction	Response of phagocytes	CCL5	-1.27	chemokine (C-C motif) ligand 5
cell to cell signaling and interaction	Recruitment of phagocytes	CCL5	-1.27	chemokine (C-C motif) ligand 5
cell to cell signaling and interaction	Recruitment of leukocytes	CCL5	-1.27	chemokine (C-C motif) ligand 5
cell to cell signaling and interaction	Recruitment of eosinophils	CCL5	-1.27	chemokine (C-C motif) ligand 5
cell to cell signaling and interaction	Recruitment of leukocytes	CCR6	-1.2899	chemokine (C-C motif) receptor 6
cell to cell signaling and interaction	Activation of cells	CCR6	-1.2899	chemokine (C-C motif) receptor 6
cell to cell signaling and interaction	Response of antigen presenting cells	CCR6	-1.2899	chemokine (C-C motif) receptor 6
cell to cell signaling and interaction	Recruitment of granulocytes	CCR6	-1.2899	chemokine (C-C motif) receptor 6
cell to cell signaling and interaction	Immune response of antigen presenting cells	CCR6	-1.2899	chemokine (C-C motif) receptor 6
cell to cell signaling and interaction	Recruitment of lymphocytes	CCR6	-1.2899	chemokine (C-C motif) receptor 6
cell to cell signaling and interaction	Recruitment of eosinophils	CCR6	-1.2899	chemokine (C-C motif) receptor 6
cell to cell signaling and interaction	activation of leukocytes	KLRB1C	-1.1465	killer cell lectin-like receptor subfamily B member 1C
cell to cell signaling and interaction	Activation of lymphocytes	KLRB1C	-1.1465	killer cell lectin-like receptor subfamily B member 1C
cell to cell signaling and interaction	Activation of blood cells	KLRB1C	-1.1465	killer cell lectin-like receptor subfamily B member 1C
cell to cell signaling and interaction	Activation of cells	KLRB1C	-1.1465	killer cell lectin-like receptor subfamily B member 1C
cell to cell signaling and interaction	Activation of natural killer cells	KLRB1C	-1.1465	killer cell lectin-like receptor subfamily B member 1C
cell to cell signaling and interaction	Response of lymphocytes	KLRB1C	-1.1465	killer cell lectin-like receptor subfamily B member 1C
cell to cell signaling and interaction	Response of mononuclear leukocytes	KLRB1C	-1.1465	killer cell lectin-like receptor subfamily B member 1C
cell to cell signaling and interaction	activation of leukocytes	PRF1	-1.5362	perforin 1 (pore forming protein)
cell to cell signaling and interaction	Activation of lymphocytes	PRF1	-1.5362	perforin 1 (pore forming protein)
cell to cell signaling and interaction	Activation of blood cells	PRF1	-1.5362	perforin 1 (pore forming protein)
cell to cell signaling and interaction	Activation of cells	PRF1	-1.5362	perforin 1 (pore forming protein)
cell to cell signaling and interaction	Activation of T lymphocytes	PRF1	-1.5362	perforin 1 (pore forming protein)
cell to cell signaling and interaction	Activation of natural killer cells	PRF1	-1.5362	perforin 1 (pore forming protein)
cell to cell signaling and interaction	Activation of cytotoxic T cells	PRF1	-1.5362	perforin 1 (pore forming protein)
cell to cell signaling and interaction	activation of leukocytes	DOCK2	-1.1696	dedicator of cyto-kinesis 2
cell to cell signaling and interaction	Activation of lymphocytes	DOCK2	-1.1696	dedicator of cyto-kinesis 2
cell to cell signaling and interaction	Activation of blood cells	DOCK2	-1.1696	dedicator of cyto-kinesis 2
cell to cell signaling and interaction	Activation of cells	DOCK2	-1.1696	dedicator of cyto-kinesis 2
cell to cell signaling and interaction	Activation of T lymphocytes	DOCK2	-1.1696	dedicator of cyto-kinesis 2
cell to cell signaling and interaction	Selection of thymocytes	DOCK2	-1.1696	dedicator of cyto-kinesis 2
cell to cell signaling and interaction	activation of leukocytes	H60b	-1.3748	histocompatibility 60b
cell to cell signaling and interaction	Activation of lymphocytes	H60b	-1.3748	histocompatibility 60b
cell to cell signaling and interaction	Activation of blood cells	H60b	-1.3748	histocompatibility 60b
cell to cell signaling and interaction	Activation of cells	H60b	-1.3748	histocompatibility 60b
cell to cell signaling and interaction	Activation of T lymphocytes	H60b	-1.3748	histocompatibility 60b
cell to cell signaling and interaction	Activation of natural killer cells	H60b	-1.3748	histocompatibility 60b
cell to cell signaling and interaction	activation of leukocytes	KLRA4	-1.0884	killer cell lectin-like receptor subfamily A, member 4
cell to cell signaling and interaction	Activation of lymphocytes	KLRA4	-1.0884	killer cell lectin-like receptor subfamily A, member 4
cell to cell signaling and interaction	Activation of blood cells	KLRA4	-1.0884	killer cell lectin-like receptor subfamily A, member 4
cell to cell signaling and interaction	Activation of cells	KLRA4	-1.0884	killer cell lectin-like receptor subfamily A, member 4
cell to cell signaling and interaction	Activation of T lymphocytes	KLRA4	-1.0884	killer cell lectin-like receptor subfamily A, member 4
cell to cell signaling and interaction	activation of leukocytes	MALT1	-1.4064	mucosa associated lymphoid tissue lymphoma translocation gene 1
cell to cell signaling and interaction	Activation of lymphocytes	MALT1	-1.4064	mucosa associated lymphoid tissue lymphoma translocation gene 1
cell to cell signaling and interaction	Activation of blood cells	MALT1	-1.4064	mucosa associated lymphoid tissue lymphoma translocation gene 1
cell to cell signaling and interaction	Activation of cells	MALT1	-1.4064	mucosa associated lymphoid tissue lymphoma translocation gene 1
cell to cell signaling and interaction	Activation of T lymphocytes	MALT1	-1.4064	mucosa associated lymphoid tissue lymphoma translocation gene 1
cell to cell signaling and interaction	Activation of natural killer cells	MALT1	-1.4064	mucosa associated lymphoid tissue lymphoma translocation gene 1
cell to cell signaling and interaction	activation of leukocytes	PRKCE	-1.2904	protein kinase C, epsilon
cell to cell signaling and interaction	Activation of blood cells	PRKCE	-1.2904	protein kinase C, epsilon
cell to cell signaling and interaction	Activation of cells	PRKCE	-1.2904	protein kinase C, epsilon
cell to cell signaling and interaction	Response of antigen presenting cells	PRKCE	-1.2904	protein kinase C, epsilon
cell to cell signaling and interaction	Response of phagocytes	PRKCE	-1.2904	protein kinase C, epsilon
cell to cell signaling and interaction	Response of macrophages	PRKCE	-1.2904	protein kinase C, epsilon
cell to cell signaling and interaction	activation of leukocytes	SH2D1A	-1.4276	SH2 domain protein 1A
cell to cell signaling and interaction	Activation of lymphocytes	SH2D1A	-1.4276	SH2 domain protein 1A
cell to cell signaling and interaction	Activation of blood cells	SH2D1A	-1.4276	SH2 domain protein 1A
cell to cell signaling and interaction	Activation of cells	SH2D1A	-1.4276	SH2 domain protein 1A
cell to cell signaling and interaction	Adhesion of immune cells	SH2D1A	-1.4276	SH2 domain protein 1A
cell to cell signaling and interaction	Activation of natural killer cells	SH2D1A	-1.4276	SH2 domain protein 1A
cell to cell signaling and interaction	activation of leukocytes	BCL11B	-1.556	B-cell leukemia/lymphoma 11B
cell to cell signaling and interaction	Activation of lymphocytes	BCL11B	-1.556	B-cell leukemia/lymphoma 11B
cell to cell signaling and interaction	Activation of blood cells	BCL11B	-1.556	B-cell leukemia/lymphoma 11B
cell to cell signaling and interaction	Activation of cells	BCL11B	-1.556	B-cell leukemia/lymphoma 11B
cell to cell signaling and interaction	Activation of T lymphocytes	BCL11B	-1.556	B-cell leukemia/lymphoma 11B
cell to cell signaling and interaction	activation of leukocytes	CD48	-1.226	CD48 antigen
cell to cell signaling and interaction	Activation of lymphocytes	CD48	-1.226	CD48 antigen
cell to cell signaling and interaction	Activation of blood cells	CD48	-1.226	CD48 antigen
cell to cell signaling and interaction	Activation of cells	CD48	-1.226	CD48 antigen
cell to cell signaling and interaction	Activation of T lymphocytes	CD48	-1.226	CD48 antigen
cell to cell signaling and interaction	activation of leukocytes	HSPH1	-2.6417	heat shock 105kDa/110kDa protein 1
cell to cell signaling and interaction	Activation of lymphocytes	HSPH1	-2.6417	heat shock 105kDa/110kDa protein 1
cell to cell signaling and interaction	Activation of blood cells	HSPH1	-2.6417	heat shock 105kDa/110kDa protein 1
cell to cell signaling and interaction	Activation of cells	HSPH1	-2.6417	heat shock 105kDa/110kDa protein 1
cell to cell signaling and interaction	Activation of T lymphocytes	HSPH1	-2.6417	heat shock 105kDa/110kDa protein 1
cell to cell signaling and interaction	activation of leukocytes	IL12RB2	-1.3752	interleukin 12 receptor, beta 2
cell to cell signaling and interaction	Activation of lymphocytes	IL12RB2	-1.3752	interleukin 12 receptor, beta 2
cell to cell signaling and interaction	Activation of blood cells	IL12RB2	-1.3752	interleukin 12 receptor, beta 2
cell to cell signaling and interaction	Activation of cells	IL12RB2	-1.3752	interleukin 12 receptor, beta 2
cell to cell signaling and interaction	Activation of T lymphocytes	IL12RB2	-1.3752	interleukin 12 receptor, beta 2
cell to cell signaling and interaction	activation of leukocytes	SATB1	-1.3994	special AT-rich sequence binding protein 1
cell to cell signaling and interaction	Activation of lymphocytes	SATB1	-1.3994	special AT-rich sequence binding protein 1
cell to cell signaling and interaction	Activation of blood cells	SATB1	-1.3994	special AT-rich sequence binding protein 1
cell to cell signaling and interaction	Activation of cells	SATB1	-1.3994	special AT-rich sequence binding protein 1
cell to cell signaling and interaction	Activation of T lymphocytes	SATB1	-1.3994	special AT-rich sequence binding protein 1
cell to cell signaling and interaction	activation of leukocytes	CD27	-1.2872	CD27 antigen
cell to cell signaling and interaction	Activation of lymphocytes	CD27	-1.2872	CD27 antigen
cell to cell signaling and interaction	Activation of blood cells	CD27	-1.2872	CD27 antigen
cell to cell signaling and interaction	Activation of cells	CD27	-1.2872	CD27 antigen
cell to cell signaling and interaction	Response of lymphocytes	LTB	-1.4392	lymphotoxin B
cell to cell signaling and interaction	Response of mononuclear leukocytes	LTB	-1.4392	lymphotoxin B
cell to cell signaling and interaction	T cell response	LTB	-1.4392	lymphotoxin B
cell to cell signaling and interaction	Response of cytotoxic T cells	LTB	-1.4392	lymphotoxin B
cell to cell signaling and interaction	activation of leukocytes	NFKB1	-1.2669	nuclear factor of kappa light polypeptide gene enhancer in B-cells 1, p105
cell to cell signaling and interaction	Activation of lymphocytes	NFKB1	-1.2669	nuclear factor of kappa light polypeptide gene enhancer in B-cells 1, p105
cell to cell signaling and interaction	Activation of blood cells	NFKB1	-1.2669	nuclear factor of kappa light polypeptide gene enhancer in B-cells 1, p105
cell to cell signaling and interaction	Activation of cells	NFKB1	-1.2669	nuclear factor of kappa light polypeptide gene enhancer in B-cells 1, p105
cell to cell signaling and interaction	activation of leukocytes	PELI1	-1.4158	pellino 1
cell to cell signaling and interaction	Activation of lymphocytes	PELI1	-1.4158	pellino 1
cell to cell signaling and interaction	Activation of blood cells	PELI1	-1.4158	pellino 1
cell to cell signaling and interaction	Activation of cells	PELI1	-1.4158	pellino 1
cell to cell signaling and interaction	activation of leukocytes	SASH3	-1.2956	SAM and SH3 domain containing 3
cell to cell signaling and interaction	Activation of lymphocytes	SASH3	-1.2956	SAM and SH3 domain containing 3
cell to cell signaling and interaction	Activation of blood cells	SASH3	-1.2956	SAM and SH3 domain containing 3
cell to cell signaling and interaction	Activation of cells	SASH3	-1.2956	SAM and SH3 domain containing 3
cell to cell signaling and interaction	activation of leukocytes	TRAF5	-1.4227	TNF receptor-associated factor 5
cell to cell signaling and interaction	Activation of lymphocytes	TRAF5	-1.4227	TNF receptor-associated factor 5
cell to cell signaling and interaction	Activation of blood cells	TRAF5	-1.4227	TNF receptor-associated factor 5
cell to cell signaling and interaction	Activation of cells	TRAF5	-1.4227	TNF receptor-associated factor 5
cell to cell signaling and interaction	Activation of blood cells	ATM	-1.4252	ataxia telangiectasia mutated homolog (human)
cell to cell signaling and interaction	Activation of cells	ATM	-1.4252	ataxia telangiectasia mutated homolog (human)
cell to cell signaling and interaction	Activation of blood cells	CD5	-1.3669	CD5 antigen
cell to cell signaling and interaction	Activation of cells	CD5	-1.3669	CD5 antigen
cell to cell signaling and interaction	Activation of cells	GATA3	-9.0353	GATA binding protein 3
cell to cell signaling and interaction	Selection of thymocytes	GATA3	-9.0353	GATA binding protein 3
cell to cell signaling and interaction	Adhesion of immune cells	ITGA6	-1.5929	integrin alpha 6
cell to cell signaling and interaction	Binding of antigen presenting cells	ITGA6	-1.5929	integrin alpha 6
cell to cell signaling and interaction	Adhesion of immune cells	ITGB7	-1.3996	integrin beta 7
cell to cell signaling and interaction	Adhesion of phagocytes	ITGB7	-1.3996	integrin beta 7
cell to cell signaling and interaction	Activation of cells	PLCG1	-1.5414	phospholipase C, gamma 1
cell to cell signaling and interaction	Activation of oocytes	PLCG1	-1.5414	phospholipase C, gamma 1
cell to cell signaling and interaction	Selection of thymocytes	ELK4	-1.2858	ELK4, member of ETS oncogene family
cell to cell signaling and interaction	Adhesion of immune cells	ICAM2	-1.3949	intercellular adhesion molecule 2
cell to cell signaling and interaction	Activation of cells	SIRT1	-1.1131	sirtuin 1 (silent mating type information regulation 2, homolog) 1 (S. cerevisiae)
cell to cell signaling and interaction	Response of mononuclear leukocytes	TBX21	-1.5438	T-box 21
cell to cell signaling and interaction	Selection of thymocytes	TRAT1	-2.2588	T cell receptor associated transmembrane adaptor 1
Humoral immune response	Quantity of immunoglobulin	IFNG	-1.4118	interferon gamma
Humoral immune response	Quantity of IgE	IFNG	-1.4118	interferon gamma
Humoral immune response	Quantity of IgM	IFNG	-1.4118	interferon gamma
Humoral immune response	Quantity of IgG2a	IFNG	-1.4118	interferon gamma
Humoral immune response	Quantity of IgG	IFNG	-1.4118	interferon gamma
Humoral immune response	Quantity of IgG4	IFNG	-1.4118	interferon gamma
Humoral immune response	Quantity of B lymphocytes	IFNG	-1.4118	interferon gamma
Humoral immune response	Class switching	IFNG	-1.4118	interferon gamma
Humoral immune response	Morphology of germinal center	IFNG	-1.4118	interferon gamma
Humoral immune response	Quantity of IgA	IFNG	-1.4118	interferon gamma
Humoral immune response	Quantity of IgG7	IFNG	-1.4118	interferon gamma
Humoral immune response	Quantity of IgG2b	IFNG	-1.4118	interferon gamma
Humoral immune response	Lack of germinal center	IFNG	-1.4118	interferon gamma
Humoral immune response	Quantity of immunoglobulin	ICOSL	-1.2695	icos ligand
Humoral immune response	Quantity of IgE	ICOSL	-1.2695	icos ligand
Humoral immune response	Quantity of IgM	ICOSL	-1.2695	icos ligand
Humoral immune response	Quantity of IgG2a	ICOSL	-1.2695	icos ligand
Humoral immune response	Quantity of IgG	ICOSL	-1.2695	icos ligand
Humoral immune response	Quantity of IgG3	ICOSL	-1.2695	icos ligand
Humoral immune response	Class switching	ICOSL	-1.2695	icos ligand
Humoral immune response	Morphology of germinal center	ICOSL	-1.2695	icos ligand
Humoral immune response	Formation of germinal center	ICOSL	-1.2695	icos ligand
Humoral immune response	Quantity of IgA	ICOSL	-1.2695	icos ligand
Humoral immune response	Abnormal morphology of germinal center	ICOSL	-1.2695	icos ligand
Humoral immune response	Quantity of IgG2b	ICOSL	-1.2695	icos ligand
Humoral immune response	Quantity of immunoglobulin	LTB	-1.4392	lymphotoxin B
Humoral immune response	Quantity of IgM	LTB	-1.4392	lymphotoxin B
Humoral immune response	Quantity of IgG2a	LTB	-1.4392	lymphotoxin B
Humoral immune response	Quantity of IgG	LTB	-1.4392	lymphotoxin B
Humoral immune response	Quantity of IgG7	LTB	-1.4392	lymphotoxin B
Humoral immune response	Class switching	LTB	-1.4392	lymphotoxin B
Humoral immune response	Morphology of B lymphocytes	LTB	-1.4392	lymphotoxin B
Humoral immune response	Morphology of germinal center	LTB	-1.4392	lymphotoxin B
Humoral immune response	Formation of germinal center	LTB	-1.4392	lymphotoxin B
Humoral immune response	Quantity of IgA	LTB	-1.4392	lymphotoxin B
Humoral immune response	Abnormal morphology of germinal center	LTB	-1.4392	lymphotoxin B
Humoral immune response	Lack of germinal center	LTB	-1.4392	lymphotoxin B
Humoral immune response	Quantity of immunoglobulin	CD40LG	-1.7399	CD40 ligand
Humoral immune response	Quantity of IgE	CD40LG	-1.7399	CD40 ligand
Humoral immune response	Quantity of IgG	CD40LG	-1.7399	CD40 ligand
Humoral immune response	Quantity of IgG2	CD40LG	-1.7399	CD40 ligand
Humoral immune response	Class switching	CD40LG	-1.7399	CD40 ligand
Humoral immune response	Morphology of germinal center	CD40LG	-1.7399	CD40 ligand
Humoral immune response	Formation of germinal center	CD40LG	-1.7399	CD40 ligand
Humoral immune response	Quantity of IgA	CD40LG	-1.7399	CD40 ligand
Humoral immune response	Quantity of IgG6	CD40LG	-1.7399	CD40 ligand
Humoral immune response	Quantity of IgG2b	CD40LG	-1.7399	CD40 ligand
Humoral immune response	Lack of germinal center	CD40LG	-1.7399	CD40 ligand
Humoral immune response	Quantity of immunoglobulin	NFKB1	-1.2669	nuclear factor of kappa light polypeptide gene enhancer in B-cells 1, p105
Humoral immune response	Quantity of IgE	NFKB1	-1.2669	nuclear factor of kappa light polypeptide gene enhancer in B-cells 1, p105
Humoral immune response	Quantity of IgM	NFKB1	-1.2669	nuclear factor of kappa light polypeptide gene enhancer in B-cells 1, p105
Humoral immune response	Quantity of IgG	NFKB1	-1.2669	nuclear factor of kappa light polypeptide gene enhancer in B-cells 1, p105
Humoral immune response	Quantity of IgG9	NFKB1	-1.2669	nuclear factor of kappa light polypeptide gene enhancer in B-cells 1, p105
Humoral immune response	Quantity of B lymphocytes	NFKB1	-1.2669	nuclear factor of kappa light polypeptide gene enhancer in B-cells 1, p105
Humoral immune response	Class switching	NFKB1	-1.2669	nuclear factor of kappa light polypeptide gene enhancer in B-cells 1, p105
Humoral immune response	Morphology of germinal center	NFKB1	-1.2669	nuclear factor of kappa light polypeptide gene enhancer in B-cells 1, p105
Humoral immune response	Quantity of IgA	NFKB1	-1.2669	nuclear factor of kappa light polypeptide gene enhancer in B-cells 1, p105
Humoral immune response	Abnormal morphology of germinal center	NFKB1	-1.2669	nuclear factor of kappa light polypeptide gene enhancer in B-cells 1, p105
Humoral immune response	Quantity of IgG9	NFKB1	-1.2669	nuclear factor of kappa light polypeptide gene enhancer in B-cells 1, p105
Humoral immune response	Quantity of immunoglobulin	SH2D1A	-1.4276	SH2 domain protein 1A
Humoral immune response	Quantity of IgE	SH2D1A	-1.4276	SH2 domain protein 1A
Humoral immune response	Quantity of IgM	SH2D1A	-1.4276	SH2 domain protein 1A
Humoral immune response	Quantity of IgG2a	SH2D1A	-1.4276	SH2 domain protein 1A
Humoral immune response	Quantity of IgG	SH2D1A	-1.4276	SH2 domain protein 1A
Humoral immune response	Quantity of IgG11	SH2D1A	-1.4276	SH2 domain protein 1A
Humoral immune response	Quantity of B lymphocytes	SH2D1A	-1.4276	SH2 domain protein 1A
Humoral immune response	Morphology of B lymphocytes	SH2D1A	-1.4276	SH2 domain protein 1A
Humoral immune response	Formation of germinal center	SH2D1A	-1.4276	SH2 domain protein 1A
Humoral immune response	Quantity of IgG10	SH2D1A	-1.4276	SH2 domain protein 1A
Humoral immune response	Quantity of IgG2b	SH2D1A	-1.4276	SH2 domain protein 1A
Humoral immune response	Quantity of immunoglobulin	SPIB	-1.3438	Spi-B transcription factor (Spi-1/PU.1 related)
Humoral immune response	Quantity of IgM	SPIB	-1.3438	Spi-B transcription factor (Spi-1/PU.1 related)
Humoral immune response	Quantity of IgG2a	SPIB	-1.3438	Spi-B transcription factor (Spi-1/PU.1 related)
Humoral immune response	Quantity of IgG	SPIB	-1.3438	Spi-B transcription factor (Spi-1/PU.1 related)
Humoral immune response	Quantity of IgG12	SPIB	-1.3438	Spi-B transcription factor (Spi-1/PU.1 related)
Humoral immune response	Quantity of B lymphocytes	SPIB	-1.3438	Spi-B transcription factor (Spi-1/PU.1 related)
Humoral immune response	Morphology of B lymphocytes	SPIB	-1.3438	Spi-B transcription factor (Spi-1/PU.1 related)
Humoral immune response	Morphology of germinal center	SPIB	-1.3438	Spi-B transcription factor (Spi-1/PU.1 related)
Humoral immune response	Abnormal morphology of germinal center	SPIB	-1.3438	Spi-B transcription factor (Spi-1/PU.1 related)
Humoral immune response	Quantity of IgG2b	SPIB	-1.3438	Spi-B transcription factor (Spi-1/PU.1 related)
Humoral immune response	Lack of germinal center	SPIB	-1.3438	Spi-B transcription factor (Spi-1/PU.1 related)
Humoral immune response	Quantity of immunoglobulin	CCR6	-1.2899	chemokine (C-C motif) receptor 6
Humoral immune response	Quantity of IgE	CCR6	-1.2899	chemokine (C-C motif) receptor 6
Humoral immune response	Quantity of IgM	CCR6	-1.2899	chemokine (C-C motif) receptor 6
Humoral immune response	Quantity of IgG	CCR6	-1.2899	chemokine (C-C motif) receptor 6
Humoral immune response	Quantity of B lymphocytes	CCR6	-1.2899	chemokine (C-C motif) receptor 6
Humoral immune response	Morphology of germinal center	CCR6	-1.2899	chemokine (C-C motif) receptor 6
Humoral immune response	Quantity of IgA	CCR6	-1.2899	chemokine (C-C motif) receptor 6
Humoral immune response	Abnormal morphology of germinal center	CCR6	-1.2899	chemokine (C-C motif) receptor 6
Humoral immune response	Quantity of IgG5	CCR6	-1.2899	chemokine (C-C motif) receptor 6
Humoral immune response	Quantity of immunoglobulin	STAT6	-1.2972	signal transducer and activator of transcription 6
Humoral immune response	Quantity of IgE	STAT6	-1.2972	signal transducer and activator of transcription 6
Humoral immune response	Quantity of IgM	STAT6	-1.2972	signal transducer and activator of transcription 6
Humoral immune response	Quantity of IgG2a	STAT6	-1.2972	signal transducer and activator of transcription 6
Humoral immune response	Quantity of IgG	STAT6	-1.2972	signal transducer and activator of transcription 6
Humoral immune response	Quantity of IgG13	STAT6	-1.2972	signal transducer and activator of transcription 6
Humoral immune response	Class switching	STAT6	-1.2972	signal transducer and activator of transcription 6
Humoral immune response	Quantity of IgA	STAT6	-1.2972	signal transducer and activator of transcription 6
Humoral immune response	Quantity of IgG11	STAT6	-1.2972	signal transducer and activator of transcription 6
Humoral immune response	Quantity of immunoglobulin	ATM	-1.4252	ataxia telangiectasia mutated homolog (human)
Humoral immune response	Quantity of IgG2a	ATM	-1.4252	ataxia telangiectasia mutated homolog (human)
Humoral immune response	Quantity of IgG	ATM	-1.4252	ataxia telangiectasia mutated homolog (human)
Humoral immune response	Quantity of B lymphocytes	ATM	-1.4252	ataxia telangiectasia mutated homolog (human)
Humoral immune response	Class switching	ATM	-1.4252	ataxia telangiectasia mutated homolog (human)
Humoral immune response	Quantity of IgG3	ATM	-1.4252	ataxia telangiectasia mutated homolog (human)
Humoral immune response	Quantity of IgG2b	ATM	-1.4252	ataxia telangiectasia mutated homolog (human)
Humoral immune response	Quantity of immunoglobulin	LCK	-1.4097	lymphocyte protein tyrosine kinase
Humoral immune response	Quantity of IgM	LCK	-1.4097	lymphocyte protein tyrosine kinase
Humoral immune response	Quantity of IgG2a	LCK	-1.4097	lymphocyte protein tyrosine kinase
Humoral immune response	Quantity of IgG	LCK	-1.4097	lymphocyte protein tyrosine kinase
Humoral immune response	Quantity of IgG6	LCK	-1.4097	lymphocyte protein tyrosine kinase
Humoral immune response	Quantity of IgG4	LCK	-1.4097	lymphocyte protein tyrosine kinase
Humoral immune response	Quantity of IgG8	LCK	-1.4097	lymphocyte protein tyrosine kinase
Humoral immune response	Quantity of immunoglobulin	SASH3	-1.2956	SAM and SH3 domain containing 3
Humoral immune response	Quantity of IgM	SASH3	-1.2956	SAM and SH3 domain containing 3
Humoral immune response	Quantity of IgG2a	SASH3	-1.2956	SAM and SH3 domain containing 3
Humoral immune response	Quantity of IgG	SASH3	-1.2956	SAM and SH3 domain containing 3
Humoral immune response	Quantity of IgG10	SASH3	-1.2956	SAM and SH3 domain containing 3
Humoral immune response	Quantity of B lymphocytes	SASH3	-1.2956	SAM and SH3 domain containing 3
Humoral immune response	Morphology of B lymphocytes	SASH3	-1.2956	SAM and SH3 domain containing 3
Humoral immune response	Quantity of immunoglobulin	FYN	-1.4759	Fyn proto-oncogene
Humoral immune response	Quantity of IgE	FYN	-1.4759	Fyn proto-oncogene
Humoral immune response	Quantity of IgM	FYN	-1.4759	Fyn proto-oncogene
Humoral immune response	Quantity of IgG2a	FYN	-1.4759	Fyn proto-oncogene
Humoral immune response	Quantity of IgG	FYN	-1.4759	Fyn proto-oncogene
Humoral immune response	Quantity of B lymphocytes	FYN	-1.4759	Fyn proto-oncogene
Humoral immune response	Quantity of immunoglobulin	MALT1	-1.4064	mucosa associated lymphoid tissue lymphoma translocation gene 1
Humoral immune response	Quantity of IgM	MALT1	-1.4064	mucosa associated lymphoid tissue lymphoma translocation gene 1
Humoral immune response	Quantity of IgG	MALT1	-1.4064	mucosa associated lymphoid tissue lymphoma translocation gene 1
Humoral immune response	Quantity of B lymphocytes	MALT1	-1.4064	mucosa associated lymphoid tissue lymphoma translocation gene 1
Humoral immune response	Morphology of B lymphocytes	MALT1	-1.4064	mucosa associated lymphoid tissue lymphoma translocation gene 1
Humoral immune response	Formation of germinal center	MALT1	-1.4064	mucosa associated lymphoid tissue lymphoma translocation gene 1
Humoral immune response	Quantity of immunoglobulin	NIPAL3	-1.1783	NIPA-like domain containing 3
Humoral immune response	Quantity of IgE	NIPAL3	-1.1783	NIPA-like domain containing 3
Humoral immune response	Quantity of IgM	NIPAL3	-1.1783	NIPA-like domain containing 3
Humoral immune response	Quantity of IgG2a	NIPAL3	-1.1783	NIPA-like domain containing 3
Humoral immune response	Quantity of IgG	NIPAL3	-1.1783	NIPA-like domain containing 3
Humoral immune response	Quantity of IgA	NIPAL3	-1.1783	NIPA-like domain containing 3
Humoral immune response	Quantity of immunoglobulin	ITPKB	-1.4675	inositol 1,4,5-trisphosphate 3-kinase B
Humoral immune response	Quantity of IgG2a	ITPKB	-1.4675	inositol 1,4,5-trisphosphate 3-kinase B
Humoral immune response	Quantity of IgG	ITPKB	-1.4675	inositol 1,4,5-trisphosphate 3-kinase B
Humoral immune response	Quantity of IgG5	ITPKB	-1.4675	inositol 1,4,5-trisphosphate 3-kinase B
Humoral immune response	Quantity of IgG2b	ITPKB	-1.4675	inositol 1,4,5-trisphosphate 3-kinase B
Humoral immune response	Quantity of immunoglobulin	MAVS	-1.6942	mitochondrial antiviral signaling protein
Humoral immune response	Quantity of IgM	MAVS	-1.6942	mitochondrial antiviral signaling protein
Humoral immune response	Quantity of IgG2a	MAVS	-1.6942	mitochondrial antiviral signaling protein
Humoral immune response	Quantity of IgG	MAVS	-1.6942	mitochondrial antiviral signaling protein
Humoral immune response	Quantity of IgG8	MAVS	-1.6942	mitochondrial antiviral signaling protein
Humoral immune response	Quantity of immunoglobulin	ARNTL	-1.3024	aryl hydrocarbon receptor nuclear translocator-like
Humoral immune response	Quantity of IgG	ARNTL	-1.3024	aryl hydrocarbon receptor nuclear translocator-like
Humoral immune response	Quantity of IgG1	ARNTL	-1.3024	aryl hydrocarbon receptor nuclear translocator-like
Humoral immune response	Quantity of B lymphocytes	ARNTL	-1.3024	aryl hydrocarbon receptor nuclear translocator-like
Humoral immune response	Quantity of immunoglobulin	TBX21	-1.5438	T-box 21
Humoral immune response	Quantity of IgM	TBX21	-1.5438	T-box 21
Humoral immune response	Quantity of IgG	TBX21	-1.5438	T-box 21
Humoral immune response	Quantity of immunoglobulin	TRAF5	-1.4227	TNF receptor-associated factor 5
Humoral immune response	Quantity of IgM	TRAF5	-1.4227	TNF receptor-associated factor 5
Humoral immune response	Quantity of IgG	TRAF5	-1.4227	TNF receptor-associated factor 5
Humoral immune response	Quantity of IgG14	TRAF5	-1.4227	TNF receptor-associated factor 5
Humoral immune response	Quantity of B lymphocytes	IKBKB	-1.3569	inhibitor of kappaB kinase beta
Humoral immune response	Formation of germinal center	IKBKB	-1.3569	inhibitor of kappaB kinase beta
Humoral immune response	Mitogenesis of B lymphocytes	IKBKB	-1.3569	inhibitor of kappaB kinase beta
Humoral immune response	Quantity of B lymphocytes	CREBBP	-1.136	CREB binding protein
Humoral immune response	Morphology of B lymphocytes	CREBBP	-1.136	CREB binding protein
Humoral immune response	Quantity of immunoglobulin	NFAT5	-1.3838	nuclear factor of activated T-cells 5
Humoral immune response	Quantity of IgG	NFAT5	-1.3838	nuclear factor of activated T-cells 5
Humoral immune response	Quantity of immunoglobulin	PRF1	-1.5362	perforin 1 (pore forming protein)
Humoral immune response	Quantity of B lymphocytes	PRF1	-1.5362	perforin 1 (pore forming protein)
Humoral immune response	Quantity of B lymphocytes	ARID4A	-1.3339	AT rich interactive domain 4A (RBP1-like)
Humoral immune response	Quantity of B lymphocytes	ARID4B	-1.325	AT rich interactive domain 4B (RBP1-like)
Humoral immune response	Quantity of B lymphocytes	CD27	-1.2872	CD27 antigen
Humoral immune response	Morphology of B lymphocytes	CD3E	-1.2728	CD3 antigen, epsilon polypeptide
Humoral immune response	Quantity of B lymphocytes	DOCK2	-1.1696	dedicator of cyto-kinesis 2
Humoral immune response	Quantity of B lymphocytes	ITGB7	-1.3996	integrin beta 7
Humoral immune response	Quantity of immunoglobulin	SIRT1	-1.1131	sirtuin 1 (silent mating type information regulation 2, homolog) 1 (S. cerevisiae)
Humoral immune response	Quantity of B lymphocytes	RASSF2	-1.2744	Ras association (RalGDS/AF-6) domain family member 2
Humoral immune response	Quantity of B lymphocytes	SPN	-1.2857	sialophorin
Humoral immune response	Quantity of B lymphocytes	SPNS2	-1.2827	spinster homolog 2 (Drosophila)
Humoral immune response	Morphology of B lymphocytes	MFNG	-1.3693	MFNG O-fucosylpeptide 3-beta-N-acetylglucosaminyltransferase
Humoral immune response	Mitogenesis of B lymphocytes	LEF1	-1.5733	lymphoid enhancer binding factor 1
Antigen presentation	Selection of thymocytes	CD3E	-1.2728	CD3 antigen, epsilon polypeptide
Antigen presentation	Selection of thymocytes	DOCK2	-1.1696	dedicator of cyto-kinesis 2
Antigen presentation	Selection of thymocytes	ELK4	-1.2858	ELK4, member of ETS oncogene family
Antigen presentation	Selection of thymocytes	GATA3	-1.4202	GATA binding protein 3
Antigen presentation	Selection of thymocytes	ITPKB	-1.4675	inositol 1,4,5-trisphosphate 3-kinase B
Antigen presentation	Selection of thymocytes	LCK	-1.4097	lymphocyte protein tyrosine kinase
Antigen presentation	Selection of thymocytes	PRKCQ	-1.4618	protein kinase C, theta
Antigen presentation	Selection of thymocytes	SPN	-1.2857	sialophorin
Antigen presentation	Selection of thymocytes	TRAT1	-2.2588	T cell receptor associated transmembrane adaptor 1
Immune cell trafficking	Activation of leukocytes	IFNG	-1.4118	interferon gamma
Immune cell trafficking	Activation of lymphocytes	IFNG	-1.4118	interferon gamma
Immune cell trafficking	Cell movement of leukocytes	IFNG	-1.4118	interferon gamma
Immune cell trafficking	Leukocyte migration	IFNG	-1.4118	interferon gamma
Immune cell trafficking	Activation of T lymphocytes	IFNG	-1.4118	interferon gamma
Immune cell trafficking	Cell movement of myeloid cells	IFNG	-1.4118	interferon gamma
Immune cell trafficking	Cell movement of granulocytes	IFNG	-1.4118	interferon gamma
Immune cell trafficking	Homing of leukocytes	IFNG	-1.4118	interferon gamma
Immune cell trafficking	Chemotaxis of myeloid cells	IFNG	-1.4118	interferon gamma
Immune cell trafficking	Chemotaxis of leukocytes	IFNG	-1.4118	interferon gamma
Immune cell trafficking	Chemotaxis of granulocytes	IFNG	-1.4118	interferon gamma
Immune cell trafficking	Chemotaxis of phagocytes	IFNG	-1.4118	interferon gamma
Immune cell trafficking	Adhesion of immune cells	IFNG	-1.4118	interferon gamma
Immune cell trafficking	Activation of natural killer cells	IFNG	-1.4118	interferon gamma
Immune cell trafficking	Cell movement of lymphocytes	IFNG	-1.4118	interferon gamma
Immune cell trafficking	Cell movement of neutrophils	IFNG	-1.4118	interferon gamma
Immune cell trafficking	Accumulation of granulocytes	IFNG	-1.4118	interferon gamma
Immune cell trafficking	Recruitment of granulocytes	IFNG	-1.4118	interferon gamma
Immune cell trafficking	Lymphocyte migration	IFNG	-1.4118	interferon gamma
Immune cell trafficking	Cell movement of mononuclear leukocytes	IFNG	-1.4118	interferon gamma
Immune cell trafficking	Chemotaxis of neutrophils	IFNG	-1.4118	interferon gamma
Immune cell trafficking	T cell migration	IFNG	-1.4118	interferon gamma
Immune cell trafficking	Infiltration of leukocytes	IFNG	-1.4118	interferon gamma
Immune cell trafficking	Celll movement of phagocytes	IFNG	-1.4118	interferon gamma
Immune cell trafficking	Priming of leukocytes	IFNG	-1.4118	interferon gamma
Immune cell trafficking	Recruitment of phagocytes	IFNG	-1.4118	interferon gamma
Immune cell trafficking	Recruitment of neutrophils	IFNG	-1.4118	interferon gamma
Immune cell trafficking	Infiltration of myeloid cells	IFNG	-1.4118	interferon gamma
Immune cell trafficking	Migration of neutrophils	IFNG	-1.4118	interferon gamma
Immune cell trafficking	Migration of granulocytes	IFNG	-1.4118	interferon gamma
Immune cell trafficking	Localization of leukocytes	IFNG	-1.4118	interferon gamma
Immune cell trafficking	Recruitment of leukocytes	IFNG	-1.4118	interferon gamma
Immune cell trafficking	Rectuitment of lymphocytes	IFNG	-1.4118	interferon gamma
Immune cell trafficking	Infiltration by lymphocytes	IFNG	-1.4118	interferon gamma
Immune cell trafficking	Infiltration of granulocytes	IFNG	-1.4118	interferon gamma
Immune cell trafficking	Accumulation of myeloid cells	IFNG	-1.4118	interferon gamma
Immune cell trafficking	Accumulation of leukocytes	IFNG	-1.4118	interferon gamma
Immune cell trafficking	Transmigration of leukocytes	IFNG	-1.4118	interferon gamma
Immune cell trafficking	Binding of antigen presenting cells	IFNG	-1.4118	interferon gamma
Immune cell trafficking	Infiltration by T lymphocytes	IFNG	-1.4118	interferon gamma
Immune cell trafficking	Localization of lymphocytes	IFNG	-1.4118	interferon gamma
Immune cell trafficking	Activation of cytotoxic T cells	IFNG	-1.4118	interferon gamma
Immune cell trafficking	Cell movement of eosinophils	IFNG	-1.4118	interferon gamma
Immune cell trafficking	Activation of leukocytes	PRKCQ	-1.4618	protein kinase C, theta
Immune cell trafficking	Activation of lymphocytes	PRKCQ	-1.4618	protein kinase C, theta
Immune cell trafficking	Cell movement of leukocytes	PRKCQ	-1.4618	protein kinase C, theta
Immune cell trafficking	Leukocyte migration	PRKCQ	-1.4618	protein kinase C, theta
Immune cell trafficking	Activation of T lymphocytes	PRKCQ	-1.4618	protein kinase C, theta
Immune cell trafficking	Cell movement of myeloid cells	PRKCQ	-1.4618	protein kinase C, theta
Immune cell trafficking	Cell movement of granulocytes	PRKCQ	-1.4618	protein kinase C, theta
Immune cell trafficking	Transmigration of granulocytes	PRKCQ	-1.4618	protein kinase C, theta
Immune cell trafficking	Adhesion of immune cells	PRKCQ	-1.4618	protein kinase C, theta
Immune cell trafficking	Activation of natural killer cells	PRKCQ	-1.4618	protein kinase C, theta
Immune cell trafficking	Cell movement of lymphocytes	PRKCQ	-1.4618	protein kinase C, theta
Immune cell trafficking	Cell movement of neutrophils	PRKCQ	-1.4618	protein kinase C, theta
Immune cell trafficking	Recruitment of granulocytes	PRKCQ	-1.4618	protein kinase C, theta
Immune cell trafficking	Lymphocyte migration	PRKCQ	-1.4618	protein kinase C, theta
Immune cell trafficking	Cell movement of mononuclear leukocytes	PRKCQ	-1.4618	protein kinase C, theta
Immune cell trafficking	T cell migration	PRKCQ	-1.4618	protein kinase C, theta
Immune cell trafficking	Transmigration of neutrophils	PRKCQ	-1.4618	protein kinase C, theta
Immune cell trafficking	Adhesion of granulocytes	PRKCQ	-1.4618	protein kinase C, theta
Immune cell trafficking	Infiltration of leukocytes	PRKCQ	-1.4618	protein kinase C, theta
Immune cell trafficking	Celll movement of phagocytes	PRKCQ	-1.4618	protein kinase C, theta
Immune cell trafficking	Adhesion of neutrophils	PRKCQ	-1.4618	protein kinase C, theta
Immune cell trafficking	Priming of leukocytes	PRKCQ	-1.4618	protein kinase C, theta
Immune cell trafficking	Recruitment of phagocytes	PRKCQ	-1.4618	protein kinase C, theta
Immune cell trafficking	Recruitment of neutrophils	PRKCQ	-1.4618	protein kinase C, theta
Immune cell trafficking	Infiltration of myeloid cells	PRKCQ	-1.4618	protein kinase C, theta
Immune cell trafficking	Migration of neutrophils	PRKCQ	-1.4618	protein kinase C, theta
Immune cell trafficking	Migration of granulocytes	PRKCQ	-1.4618	protein kinase C, theta
Immune cell trafficking	Recruitment of leukocytes	PRKCQ	-1.4618	protein kinase C, theta
Immune cell trafficking	Rectuitment of lymphocytes	PRKCQ	-1.4618	protein kinase C, theta
Immune cell trafficking	Infiltration by lymphocytes	PRKCQ	-1.4618	protein kinase C, theta
Immune cell trafficking	Adhesion of phagocytes	PRKCQ	-1.4618	protein kinase C, theta
Immune cell trafficking	Infiltration of granulocytes	PRKCQ	-1.4618	protein kinase C, theta
Immune cell trafficking	Accumulation of leukocytes	PRKCQ	-1.4618	protein kinase C, theta
Immune cell trafficking	Priming of T lymphocytes	PRKCQ	-1.4618	protein kinase C, theta
Immune cell trafficking	Transmigration of leukocytes	PRKCQ	-1.4618	protein kinase C, theta
Immune cell trafficking	Infiltration by T lymphocytes	PRKCQ	-1.4618	protein kinase C, theta
Immune cell trafficking	Activation of leukocytes	IKBKB	-1.3569	inhibitor of kappaB kinase beta
Immune cell trafficking	Activation of lymphocytes	IKBKB	-1.3569	inhibitor of kappaB kinase beta
Immune cell trafficking	Cell movement of leukocytes	IKBKB	-1.3569	inhibitor of kappaB kinase beta
Immune cell trafficking	Leukocyte migration	IKBKB	-1.3569	inhibitor of kappaB kinase beta
Immune cell trafficking	Activation of T lymphocytes	IKBKB	-1.3569	inhibitor of kappaB kinase beta
Immune cell trafficking	Cell movement of myeloid cells	IKBKB	-1.3569	inhibitor of kappaB kinase beta
Immune cell trafficking	Cell movement of granulocytes	IKBKB	-1.3569	inhibitor of kappaB kinase beta
Immune cell trafficking	Homing of leukocytes	IKBKB	-1.3569	inhibitor of kappaB kinase beta
Immune cell trafficking	Chemotaxis of myeloid cells	IKBKB	-1.3569	inhibitor of kappaB kinase beta
Immune cell trafficking	Chemotaxis of leukocytes	IKBKB	-1.3569	inhibitor of kappaB kinase beta
Immune cell trafficking	Chemotaxis of granulocytes	IKBKB	-1.3569	inhibitor of kappaB kinase beta
Immune cell trafficking	Chemotaxis of phagocytes	IKBKB	-1.3569	inhibitor of kappaB kinase beta
Immune cell trafficking	Cell movement of neutrophils	IKBKB	-1.3569	inhibitor of kappaB kinase beta
Immune cell trafficking	Recruitment of granulocytes	IKBKB	-1.3569	inhibitor of kappaB kinase beta
Immune cell trafficking	Chemotaxis of neutrophils	IKBKB	-1.3569	inhibitor of kappaB kinase beta
Immune cell trafficking	Infiltration of leukocytes	IKBKB	-1.3569	inhibitor of kappaB kinase beta
Immune cell trafficking	Celll movement of phagocytes	IKBKB	-1.3569	inhibitor of kappaB kinase beta
Immune cell trafficking	Priming of leukocytes	IKBKB	-1.3569	inhibitor of kappaB kinase beta
Immune cell trafficking	Recruitment of phagocytes	IKBKB	-1.3569	inhibitor of kappaB kinase beta
Immune cell trafficking	Recruitment of neutrophils	IKBKB	-1.3569	inhibitor of kappaB kinase beta
Immune cell trafficking	Infiltration of myeloid cells	IKBKB	-1.3569	inhibitor of kappaB kinase beta
Immune cell trafficking	Localization of leukocytes	IKBKB	-1.3569	inhibitor of kappaB kinase beta
Immune cell trafficking	Recruitment of leukocytes	IKBKB	-1.3569	inhibitor of kappaB kinase beta
Immune cell trafficking	Infiltration of granulocytes	IKBKB	-1.3569	inhibitor of kappaB kinase beta
Immune cell trafficking	Accumulation of leukocytes	IKBKB	-1.3569	inhibitor of kappaB kinase beta
Immune cell trafficking	Priming of T lymphocytes	IKBKB	-1.3569	inhibitor of kappaB kinase beta
Immune cell trafficking	Localization of lymphocytes	IKBKB	-1.3569	inhibitor of kappaB kinase beta
Immune cell trafficking	Activation of leukocytes	STAT6	-1.2972	signal transducer and activator of transcription 6
Immune cell trafficking	Cell movement of leukocytes	STAT6	-1.2972	signal transducer and activator of transcription 6
Immune cell trafficking	Leukocyte migration	STAT6	-1.2972	signal transducer and activator of transcription 6
Immune cell trafficking	Cell movement of myeloid cells	STAT6	-1.2972	signal transducer and activator of transcription 6
Immune cell trafficking	Cell movement of granulocytes	STAT6	-1.2972	signal transducer and activator of transcription 6
Immune cell trafficking	Homing of leukocytes	STAT6	-1.2972	signal transducer and activator of transcription 6
Immune cell trafficking	Chemotaxis of myeloid cells	STAT6	-1.2972	signal transducer and activator of transcription 6
Immune cell trafficking	Chemotaxis of leukocytes	STAT6	-1.2972	signal transducer and activator of transcription 6
Immune cell trafficking	Chemotaxis of granulocytes	STAT6	-1.2972	signal transducer and activator of transcription 6
Immune cell trafficking	Chemotaxis of phagocytes	STAT6	-1.2972	signal transducer and activator of transcription 6
Immune cell trafficking	Adhesion of immune cells	STAT6	-1.2972	signal transducer and activator of transcription 6
Immune cell trafficking	Cell movement of neutrophils	STAT6	-1.2972	signal transducer and activator of transcription 6
Immune cell trafficking	Accumulation of granulocytes	STAT6	-1.2972	signal transducer and activator of transcription 6
Immune cell trafficking	Recruitment of granulocytes	STAT6	-1.2972	signal transducer and activator of transcription 6
Immune cell trafficking	Chemotaxis of neutrophils	STAT6	-1.2972	signal transducer and activator of transcription 6
Immune cell trafficking	Infiltration of leukocytes	STAT6	-1.2972	signal transducer and activator of transcription 6
Immune cell trafficking	Celll movement of phagocytes	STAT6	-1.2972	signal transducer and activator of transcription 6
Immune cell trafficking	Recruitment of phagocytes	STAT6	-1.2972	signal transducer and activator of transcription 6
Immune cell trafficking	Recruitment of neutrophils	STAT6	-1.2972	signal transducer and activator of transcription 6
Immune cell trafficking	Infiltration of myeloid cells	STAT6	-1.2972	signal transducer and activator of transcription 6
Immune cell trafficking	Recruitment of leukocytes	STAT6	-1.2972	signal transducer and activator of transcription 6
Immune cell trafficking	Rectuitment of lymphocytes	STAT6	-1.2972	signal transducer and activator of transcription 6
Immune cell trafficking	Infiltration of granulocytes	STAT6	-1.2972	signal transducer and activator of transcription 6
Immune cell trafficking	Accumulation of myeloid cells	STAT6	-1.2972	signal transducer and activator of transcription 6
Immune cell trafficking	Accumulation of leukocytes	STAT6	-1.2972	signal transducer and activator of transcription 6
Immune cell trafficking	Recruitment of eosinophils	STAT6	-1.2972	signal transducer and activator of transcription 6
Immune cell trafficking	Cell movement of eosinophils	STAT6	-1.2972	signal transducer and activator of transcription 6
Immune cell trafficking	Cell movement of leukocytes	CCL5	-1.27	chemokine (C-C motif) ligand 5
Immune cell trafficking	Cell movement of myeloid cells	CCL5	-1.27	chemokine (C-C motif) ligand 5
Immune cell trafficking	Cell movement of granulocytes	CCL5	-1.27	chemokine (C-C motif) ligand 5
Immune cell trafficking	Chemotaxis of myeloid cells	CCL5	-1.27	chemokine (C-C motif) ligand 5
Immune cell trafficking	Chemotaxis of leukocytes	CCL5	-1.27	chemokine (C-C motif) ligand 5
Immune cell trafficking	Chemotaxis of phagocytes	CCL5	-1.27	chemokine (C-C motif) ligand 5
Immune cell trafficking	Cell movement of lymphocytes	CCL5	-1.27	chemokine (C-C motif) ligand 5
Immune cell trafficking	Cell movement of neutrophils	CCL5	-1.27	chemokine (C-C motif) ligand 5
Immune cell trafficking	Recruitment of granulocytes	CCL5	-1.27	chemokine (C-C motif) ligand 5
Immune cell trafficking	Lymphocyte migration	CCL5	-1.27	chemokine (C-C motif) ligand 5
Immune cell trafficking	Cell movement of mononuclear leukocytes	CCL5	-1.27	chemokine (C-C motif) ligand 5
Immune cell trafficking	Infiltration of leukocytes	CCL5	-1.27	chemokine (C-C motif) ligand 5
Immune cell trafficking	Celll movement of phagocytes	CCL5	-1.27	chemokine (C-C motif) ligand 5
Immune cell trafficking	Recruitment of phagocytes	CCL5	-1.27	chemokine (C-C motif) ligand 5
Immune cell trafficking	Infiltration of myeloid cells	CCL5	-1.27	chemokine (C-C motif) ligand 5
Immune cell trafficking	Migration of neutrophils	CCL5	-1.27	chemokine (C-C motif) ligand 5
Immune cell trafficking	Migration of granulocytes	CCL5	-1.27	chemokine (C-C motif) ligand 5
Immune cell trafficking	Recruitment of leukocytes	CCL5	-1.27	chemokine (C-C motif) ligand 5
Immune cell trafficking	Infiltration of granulocytes	CCL5	-1.27	chemokine (C-C motif) ligand 5
Immune cell trafficking	Accumulation of myeloid cells	CCL5	-1.27	chemokine (C-C motif) ligand 5
Immune cell trafficking	Accumulation of leukocytes	CCL5	-1.27	chemokine (C-C motif) ligand 5
Immune cell trafficking	Recruitment of eosinophils	CCL5	-1.27	chemokine (C-C motif) ligand 5
Immune cell trafficking	Cell movement of eosinophils	CCL5	-1.27	chemokine (C-C motif) ligand 5
Immune cell trafficking	Activation of leukocytes	DOCK2	-1.1696	dedicator of cyto-kinesis 2
Immune cell trafficking	Activation of lymphocytes	DOCK2	-1.1696	dedicator of cyto-kinesis 2
Immune cell trafficking	Cell movement of leukocytes	DOCK2	-1.1696	dedicator of cyto-kinesis 2
Immune cell trafficking	Activation of T lymphocytes	DOCK2	-1.1696	dedicator of cyto-kinesis 2
Immune cell trafficking	Cell movement of myeloid cells	DOCK2	-1.1696	dedicator of cyto-kinesis 2
Immune cell trafficking	Cell movement of granulocytes	DOCK2	-1.1696	dedicator of cyto-kinesis 2
Immune cell trafficking	Homing of leukocytes	DOCK2	-1.1696	dedicator of cyto-kinesis 2
Immune cell trafficking	Chemotaxis of myeloid cells	DOCK2	-1.1696	dedicator of cyto-kinesis 2
Immune cell trafficking	Chemotaxis of leukocytes	DOCK2	-1.1696	dedicator of cyto-kinesis 2
Immune cell trafficking	Chemotaxis of granulocytes	DOCK2	-1.1696	dedicator of cyto-kinesis 2
Immune cell trafficking	Chemotaxis of phagocytes	DOCK2	-1.1696	dedicator of cyto-kinesis 2
Immune cell trafficking	Cell movement of lymphocytes	DOCK2	-1.1696	dedicator of cyto-kinesis 2
Immune cell trafficking	Cell movement of neutrophils	DOCK2	-1.1696	dedicator of cyto-kinesis 2
Immune cell trafficking	Lymphocyte migration	DOCK2	-1.1696	dedicator of cyto-kinesis 2
Immune cell trafficking	Cell movement of mononuclear leukocytes	DOCK2	-1.1696	dedicator of cyto-kinesis 2
Immune cell trafficking	Chemotaxis of neutrophils	DOCK2	-1.1696	dedicator of cyto-kinesis 2
Immune cell trafficking	T cell migration	DOCK2	-1.1696	dedicator of cyto-kinesis 2
Immune cell trafficking	Celll movement of phagocytes	DOCK2	-1.1696	dedicator of cyto-kinesis 2
Immune cell trafficking	Accumulation of leukocytes	DOCK2	-1.1696	dedicator of cyto-kinesis 2
Immune cell trafficking	Activation of leukocytes	TREML2	-1.3456	triggering receptor expressed on myeloid cells-like 2
Immune cell trafficking	Cell movement of leukocytes	TREML2	-1.3456	triggering receptor expressed on myeloid cells-like 2
Immune cell trafficking	Leukocyte migration	TREML2	-1.3456	triggering receptor expressed on myeloid cells-like 2
Immune cell trafficking	Cell movement of myeloid cells	TREML2	-1.3456	triggering receptor expressed on myeloid cells-like 2
Immune cell trafficking	Cell movement of granulocytes	TREML2	-1.3456	triggering receptor expressed on myeloid cells-like 2
Immune cell trafficking	Homing of leukocytes	TREML2	-1.3456	triggering receptor expressed on myeloid cells-like 2
Immune cell trafficking	Chemotaxis of myeloid cells	TREML2	-1.3456	triggering receptor expressed on myeloid cells-like 2
Immune cell trafficking	Chemotaxis of leukocytes	TREML2	-1.3456	triggering receptor expressed on myeloid cells-like 2
Immune cell trafficking	Chemotaxis of granulocytes	TREML2	-1.3456	triggering receptor expressed on myeloid cells-like 2
Immune cell trafficking	Chemotaxis of phagocytes	TREML2	-1.3456	triggering receptor expressed on myeloid cells-like 2
Immune cell trafficking	Cell movement of neutrophils	TREML2	-1.3456	triggering receptor expressed on myeloid cells-like 2
Immune cell trafficking	Recruitment of granulocytes	TREML2	-1.3456	triggering receptor expressed on myeloid cells-like 2
Immune cell trafficking	Chemotaxis of neutrophils	TREML2	-1.3456	triggering receptor expressed on myeloid cells-like 2
Immune cell trafficking	Celll movement of phagocytes	TREML2	-1.3456	triggering receptor expressed on myeloid cells-like 2
Immune cell trafficking	Recruitment of phagocytes	TREML2	-1.3456	triggering receptor expressed on myeloid cells-like 2
Immune cell trafficking	Recruitment of neutrophils	TREML2	-1.3456	triggering receptor expressed on myeloid cells-like 2
Immune cell trafficking	Recruitment of leukocytes	TREML2	-1.3456	triggering receptor expressed on myeloid cells-like 2
Immune cell trafficking	Activation of neutrophils	TREML2	-1.3456	triggering receptor expressed on myeloid cells-like 2
Immune cell trafficking	Cell movement of leukocytes	CCR6	-1.2899	chemokine (C-C motif) receptor 6
Immune cell trafficking	Cell movement of myeloid cells	CCR6	-1.2899	chemokine (C-C motif) receptor 6
Immune cell trafficking	Homing of leukocytes	CCR6	-1.2899	chemokine (C-C motif) receptor 6
Immune cell trafficking	Chemotaxis of leukocytes	CCR6	-1.2899	chemokine (C-C motif) receptor 6
Immune cell trafficking	Chemotaxis of phagocytes	CCR6	-1.2899	chemokine (C-C motif) receptor 6
Immune cell trafficking	Cell movement of lymphocytes	CCR6	-1.2899	chemokine (C-C motif) receptor 6
Immune cell trafficking	Recruitment of granulocytes	CCR6	-1.2899	chemokine (C-C motif) receptor 6
Immune cell trafficking	Lymphocyte migration	CCR6	-1.2899	chemokine (C-C motif) receptor 6
Immune cell trafficking	Cell movement of mononuclear leukocytes	CCR6	-1.2899	chemokine (C-C motif) receptor 6
Immune cell trafficking	T cell migration	CCR6	-1.2899	chemokine (C-C motif) receptor 6
Immune cell trafficking	Infiltration of leukocytes	CCR6	-1.2899	chemokine (C-C motif) receptor 6
Immune cell trafficking	Celll movement of phagocytes	CCR6	-1.2899	chemokine (C-C motif) receptor 6
Immune cell trafficking	Localization of leukocytes	CCR6	-1.2899	chemokine (C-C motif) receptor 6
Immune cell trafficking	Recruitment of leukocytes	CCR6	-1.2899	chemokine (C-C motif) receptor 6
Immune cell trafficking	Rectuitment of lymphocytes	CCR6	-1.2899	chemokine (C-C motif) receptor 6
Immune cell trafficking	Recruitment of eosinophils	CCR6	-1.2899	chemokine (C-C motif) receptor 6
Immune cell trafficking	Localization of lymphocytes	CCR6	-1.2899	chemokine (C-C motif) receptor 6
Immune cell trafficking	Activation of leukocytes	CD40LG	-1.7399	CD40 ligand
Immune cell trafficking	Activation of lymphocytes	CD40LG	-1.7399	CD40 ligand
Immune cell trafficking	Cell movement of leukocytes	CD40LG	-1.7399	CD40 ligand
Immune cell trafficking	Activation of T lymphocytes	CD40LG	-1.7399	CD40 ligand
Immune cell trafficking	Adhesion of immune cells	CD40LG	-1.7399	CD40 ligand
Immune cell trafficking	Cell movement of lymphocytes	CD40LG	-1.7399	CD40 ligand
Immune cell trafficking	Lymphocyte migration	CD40LG	-1.7399	CD40 ligand
Immune cell trafficking	Cell movement of mononuclear leukocytes	CD40LG	-1.7399	CD40 ligand
Immune cell trafficking	T cell migration	CD40LG	-1.7399	CD40 ligand
Immune cell trafficking	Adhesion of granulocytes	CD40LG	-1.7399	CD40 ligand
Immune cell trafficking	Infiltration of leukocytes	CD40LG	-1.7399	CD40 ligand
Immune cell trafficking	Adhesion of neutrophils	CD40LG	-1.7399	CD40 ligand
Immune cell trafficking	Priming of leukocytes	CD40LG	-1.7399	CD40 ligand
Immune cell trafficking	Infiltration by lymphocytes	CD40LG	-1.7399	CD40 ligand
Immune cell trafficking	Adhesion of phagocytes	CD40LG	-1.7399	CD40 ligand
Immune cell trafficking	Priming of T lymphocytes	CD40LG	-1.7399	CD40 ligand
Immune cell trafficking	Infiltration by T lymphocytes	CD40LG	-1.7399	CD40 ligand
Immune cell trafficking	Activation of cytotoxic T cells	CD40LG	-1.7399	CD40 ligand
Immune cell trafficking	Activation of leukocytes	SPN	-1.2857	sialophorin
Immune cell trafficking	Activation of lymphocytes	SPN	-1.2857	sialophorin
Immune cell trafficking	Cell movement of leukocytes	SPN	-1.2857	sialophorin
Immune cell trafficking	Leukocyte migration	SPN	-1.2857	sialophorin
Immune cell trafficking	Activation of T lymphocytes	SPN	-1.2857	sialophorin
Immune cell trafficking	Cell movement of myeloid cells	SPN	-1.2857	sialophorin
Immune cell trafficking	Cell movement of granulocytes	SPN	-1.2857	sialophorin
Immune cell trafficking	Adhesion of immune cells	SPN	-1.2857	sialophorin
Immune cell trafficking	Cell movement of lymphocytes	SPN	-1.2857	sialophorin
Immune cell trafficking	Cell movement of neutrophils	SPN	-1.2857	sialophorin
Immune cell trafficking	Lymphocyte migration	SPN	-1.2857	sialophorin
Immune cell trafficking	Cell movement of mononuclear leukocytes	SPN	-1.2857	sialophorin
Immune cell trafficking	Celll movement of phagocytes	SPN	-1.2857	sialophorin
Immune cell trafficking	Detachment of leukocytes	SPN	-1.2857	sialophorin
Immune cell trafficking	Cell movement of leukocytes	PLEC1	-1.3388	PLEC1tin 1
Immune cell trafficking	Leukocyte migration	PLEC1	-1.3388	PLEC1tin 1
Immune cell trafficking	Cell movement of myeloid cells	PLEC1	-1.3388	PLEC1tin 1
Immune cell trafficking	Homing of leukocytes	PLEC1	-1.3388	PLEC1tin 1
Immune cell trafficking	Chemotaxis of myeloid cells	PLEC1	-1.3388	PLEC1tin 1
Immune cell trafficking	Chemotaxis of leukocytes	PLEC1	-1.3388	PLEC1tin 1
Immune cell trafficking	Chemotaxis of phagocytes	PLEC1	-1.3388	PLEC1tin 1
Immune cell trafficking	Cell movement of lymphocytes	PLEC1	-1.3388	PLEC1tin 1
Immune cell trafficking	Lymphocyte migration	PLEC1	-1.3388	PLEC1tin 1
Immune cell trafficking	Cell movement of mononuclear leukocytes	PLEC1	-1.3388	PLEC1tin 1
Immune cell trafficking	T cell migration	PLEC1	-1.3388	PLEC1tin 1
Immune cell trafficking	Infiltration of leukocytes	PLEC1	-1.3388	PLEC1tin 1
Immune cell trafficking	Celll movement of phagocytes	PLEC1	-1.3388	PLEC1tin 1
Immune cell trafficking	Activation of leukocytes	BCL11B	-1.556	B-cell leukemia/lymphoma 11B
Immune cell trafficking	Activation of lymphocytes	BCL11B	-1.556	B-cell leukemia/lymphoma 11B
Immune cell trafficking	Cell movement of leukocytes	BCL11B	-1.556	B-cell leukemia/lymphoma 11B
Immune cell trafficking	Leukocyte migration	BCL11B	-1.556	B-cell leukemia/lymphoma 11B
Immune cell trafficking	Activation of T lymphocytes	BCL11B	-1.556	B-cell leukemia/lymphoma 11B
Immune cell trafficking	Cell movement of lymphocytes	BCL11B	-1.556	B-cell leukemia/lymphoma 11B
Immune cell trafficking	Lymphocyte migration	BCL11B	-1.556	B-cell leukemia/lymphoma 11B
Immune cell trafficking	Cell movement of mononuclear leukocytes	BCL11B	-1.556	B-cell leukemia/lymphoma 11B
Immune cell trafficking	T cell migration	BCL11B	-1.556	B-cell leukemia/lymphoma 11B
Immune cell trafficking	Infiltration of leukocytes	BCL11B	-1.556	B-cell leukemia/lymphoma 11B
Immune cell trafficking	Infiltration by lymphocytes	BCL11B	-1.556	B-cell leukemia/lymphoma 11B
Immune cell trafficking	Infiltration by T lymphocytes	BCL11B	-1.556	B-cell leukemia/lymphoma 11B
Immune cell trafficking	Activation of leukocytes	FYN	-1.4759	Fyn proto-oncogene
Immune cell trafficking	Activation of lymphocytes	FYN	-1.4759	Fyn proto-oncogene
Immune cell trafficking	Cell movement of leukocytes	FYN	-1.4759	Fyn proto-oncogene
Immune cell trafficking	Leukocyte migration	FYN	-1.4759	Fyn proto-oncogene
Immune cell trafficking	Activation of T lymphocytes	FYN	-1.4759	Fyn proto-oncogene
Immune cell trafficking	Homing of leukocytes	FYN	-1.4759	Fyn proto-oncogene
Immune cell trafficking	Chemotaxis of leukocytes	FYN	-1.4759	Fyn proto-oncogene
Immune cell trafficking	Chemotaxis of phagocytes	FYN	-1.4759	Fyn proto-oncogene
Immune cell trafficking	Adhesion of immune cells	FYN	-1.4759	Fyn proto-oncogene
Immune cell trafficking	Adhesion of granulocytes	FYN	-1.4759	Fyn proto-oncogene
Immune cell trafficking	Celll movement of phagocytes	FYN	-1.4759	Fyn proto-oncogene
Immune cell trafficking	Activation of thymocytes	FYN	-1.4759	Fyn proto-oncogene
Immune cell trafficking	Cell movement of leukocytes	MAVS	-1.6942	mitochondrial antiviral signaling protein
Immune cell trafficking	Leukocyte migration	MAVS	-1.6942	mitochondrial antiviral signaling protein
Immune cell trafficking	Cell movement of myeloid cells	MAVS	-1.6942	mitochondrial antiviral signaling protein
Immune cell trafficking	Cell movement of granulocytes	MAVS	-1.6942	mitochondrial antiviral signaling protein
Immune cell trafficking	Cell movement of lymphocytes	MAVS	-1.6942	mitochondrial antiviral signaling protein
Immune cell trafficking	Cell movement of neutrophils	MAVS	-1.6942	mitochondrial antiviral signaling protein
Immune cell trafficking	Cell movement of mononuclear leukocytes	MAVS	-1.6942	mitochondrial antiviral signaling protein
Immune cell trafficking	Infiltration of leukocytes	MAVS	-1.6942	mitochondrial antiviral signaling protein
Immune cell trafficking	Celll movement of phagocytes	MAVS	-1.6942	mitochondrial antiviral signaling protein
Immune cell trafficking	Infiltration of myeloid cells	MAVS	-1.6942	mitochondrial antiviral signaling protein
Immune cell trafficking	Infiltration by lymphocytes	MAVS	-1.6942	mitochondrial antiviral signaling protein
Immune cell trafficking	Infiltration of granulocytes	MAVS	-1.6942	mitochondrial antiviral signaling protein
Immune cell trafficking	Activation of leukocytes	IL27RA	-1.3531	interleukin 27 receptor, alpha
Immune cell trafficking	Activation of lymphocytes	IL27RA	-1.3531	interleukin 27 receptor, alpha
Immune cell trafficking	Cell movement of leukocytes	IL27RA	-1.3531	interleukin 27 receptor, alpha
Immune cell trafficking	Leukocyte migration	IL27RA	-1.3531	interleukin 27 receptor, alpha
Immune cell trafficking	Activation of T lymphocytes	IL27RA	-1.3531	interleukin 27 receptor, alpha
Immune cell trafficking	Cell movement of myeloid cells	IL27RA	-1.3531	interleukin 27 receptor, alpha
Immune cell trafficking	Cell movement of granulocytes	IL27RA	-1.3531	interleukin 27 receptor, alpha
Immune cell trafficking	Infiltration of leukocytes	IL27RA	-1.3531	interleukin 27 receptor, alpha
Immune cell trafficking	Infiltration of myeloid cells	IL27RA	-1.3531	interleukin 27 receptor, alpha
Immune cell trafficking	Infiltration of granulocytes	IL27RA	-1.3531	interleukin 27 receptor, alpha
Immune cell trafficking	Cell movement of eosinophils	IL27RA	-1.3531	interleukin 27 receptor, alpha
Immune cell trafficking	Cell movement of leukocytes	ITGA6	-1.5929	integrin alpha 6
Immune cell trafficking	Leukocyte migration	ITGA6	-1.5929	integrin alpha 6
Immune cell trafficking	Adhesion of immune cells	ITGA6	-1.5929	integrin alpha 6
Immune cell trafficking	Cell movement of lymphocytes	ITGA6	-1.5929	integrin alpha 6
Immune cell trafficking	Accumulation of granulocytes	ITGA6	-1.5929	integrin alpha 6
Immune cell trafficking	Lymphocyte migration	ITGA6	-1.5929	integrin alpha 6
Immune cell trafficking	Cell movement of mononuclear leukocytes	ITGA6	-1.5929	integrin alpha 6
Immune cell trafficking	T cell migration	ITGA6	-1.5929	integrin alpha 6
Immune cell trafficking	Accumulation of myeloid cells	ITGA6	-1.5929	integrin alpha 6
Immune cell trafficking	Accumulation of leukocytes	ITGA6	-1.5929	integrin alpha 6
Immune cell trafficking	Binding of antigen presenting cells	ITGA6	-1.5929	integrin alpha 6
Immune cell trafficking	Cell movement of leukocytes	LTB	-1.4392	lymphotoxin B
Immune cell trafficking	Leukocyte migration	LTB	-1.4392	lymphotoxin B
Immune cell trafficking	Cell movement of myeloid cells	LTB	-1.4392	lymphotoxin B
Immune cell trafficking	Cell movement of lymphocytes	LTB	-1.4392	lymphotoxin B
Immune cell trafficking	Lymphocyte migration	LTB	-1.4392	lymphotoxin B
Immune cell trafficking	Cell movement of mononuclear leukocytes	LTB	-1.4392	lymphotoxin B
Immune cell trafficking	T cell migration	LTB	-1.4392	lymphotoxin B
Immune cell trafficking	Infiltration of leukocytes	LTB	-1.4392	lymphotoxin B
Immune cell trafficking	Celll movement of phagocytes	LTB	-1.4392	lymphotoxin B
Immune cell trafficking	Infiltration by lymphocytes	LTB	-1.4392	lymphotoxin B
Immune cell trafficking	Infiltration by T lymphocytes	LTB	-1.4392	lymphotoxin B
Immune cell trafficking	Activation of leukocytes	CD48	-1.226	CD48 antigen
Immune cell trafficking	Activation of lymphocytes	CD48	-1.226	CD48 antigen
Immune cell trafficking	Cell movement of leukocytes	CD48	-1.226	CD48 antigen
Immune cell trafficking	Activation of T lymphocytes	CD48	-1.226	CD48 antigen
Immune cell trafficking	Cell movement of myeloid cells	CD48	-1.226	CD48 antigen
Immune cell trafficking	Cell movement of granulocytes	CD48	-1.226	CD48 antigen
Immune cell trafficking	Infiltration of leukocytes	CD48	-1.226	CD48 antigen
Immune cell trafficking	Infiltration of myeloid cells	CD48	-1.226	CD48 antigen
Immune cell trafficking	Infiltration of granulocytes	CD48	-1.226	CD48 antigen
Immune cell trafficking	Cell movement of eosinophils	CD48	-1.226	CD48 antigen
Immune cell trafficking	Activation of leukocytes	ICOSL	-1.2695	icos ligand
Immune cell trafficking	Activation of lymphocytes	ICOSL	-1.2695	icos ligand
Immune cell trafficking	Cell movement of leukocytes	ICOSL	-1.2695	icos ligand
Immune cell trafficking	Leukocyte migration	ICOSL	-1.2695	icos ligand
Immune cell trafficking	Activation of T lymphocytes	ICOSL	-1.2695	icos ligand
Immune cell trafficking	Cell movement of lymphocytes	ICOSL	-1.2695	icos ligand
Immune cell trafficking	Lymphocyte migration	ICOSL	-1.2695	icos ligand
Immune cell trafficking	Cell movement of mononuclear leukocytes	ICOSL	-1.2695	icos ligand
Immune cell trafficking	T cell migration	ICOSL	-1.2695	icos ligand
Immune cell trafficking	Accumulation of leukocytes	ICOSL	-1.2695	icos ligand
Immune cell trafficking	Cell movement of leukocytes	ICAM2	-1.3949	intercellular adhesion molecule 2
Immune cell trafficking	Leukocyte migration	ICAM2	-1.3949	intercellular adhesion molecule 2
Immune cell trafficking	Cell movement of myeloid cells	ICAM2	-1.3949	intercellular adhesion molecule 2
Immune cell trafficking	Cell movement of granulocytes	ICAM2	-1.3949	intercellular adhesion molecule 2
Immune cell trafficking	Transmigration of granulocytes	ICAM2	-1.3949	intercellular adhesion molecule 2
Immune cell trafficking	Adhesion of immune cells	ICAM2	-1.3949	intercellular adhesion molecule 2
Immune cell trafficking	Migration of granulocytes	ICAM2	-1.3949	intercellular adhesion molecule 2
Immune cell trafficking	Transmigration of leukocytes	ICAM2	-1.3949	intercellular adhesion molecule 2
Immune cell trafficking	Cell movement of eosinophils	ICAM2	-1.3949	intercellular adhesion molecule 2
Immune cell trafficking	Cell movement of leukocytes	ITGB7	-1.3996	integrin beta 7
Immune cell trafficking	Leukocyte migration	ITGB7	-1.3996	integrin beta 7
Immune cell trafficking	Homing of leukocytes	ITGB7	-1.3996	integrin beta 7
Immune cell trafficking	Adhesion of immune cells	ITGB7	-1.3996	integrin beta 7
Immune cell trafficking	Cell movement of lymphocytes	ITGB7	-1.3996	integrin beta 7
Immune cell trafficking	Lymphocyte migration	ITGB7	-1.3996	integrin beta 7
Immune cell trafficking	Cell movement of mononuclear leukocytes	ITGB7	-1.3996	integrin beta 7
Immune cell trafficking	T cell migration	ITGB7	-1.3996	integrin beta 7
Immune cell trafficking	Adhesion of phagocytes	ITGB7	-1.3996	integrin beta 7
Immune cell trafficking	Activation of leukocytes	JMJD6	-1.3534	jumonji domain containing 6
Immune cell trafficking	Cell movement of leukocytes	JMJD6	-1.3534	jumonji domain containing 6
Immune cell trafficking	Leukocyte migration	JMJD6	-1.3534	jumonji domain containing 6
Immune cell trafficking	Cell movement of myeloid cells	JMJD6	-1.3534	jumonji domain containing 6
Immune cell trafficking	Homing of leukocytes	JMJD6	-1.3534	jumonji domain containing 6
Immune cell trafficking	Chemotaxis of myeloid cells	JMJD6	-1.3534	jumonji domain containing 6
Immune cell trafficking	Chemotaxis of leukocytes	JMJD6	-1.3534	jumonji domain containing 6
Immune cell trafficking	Chemotaxis of phagocytes	JMJD6	-1.3534	jumonji domain containing 6
Immune cell trafficking	Celll movement of phagocytes	JMJD6	-1.3534	jumonji domain containing 6
Immune cell trafficking	Leukocyte migration	RASGRP2	-1.3329	RAS, guanyl releasing protein 2
Immune cell trafficking	Adhesion of immune cells	RASGRP2	-1.3329	RAS, guanyl releasing protein 2
Immune cell trafficking	Recruitment of granulocytes	RASGRP2	-1.3329	RAS, guanyl releasing protein 2
Immune cell trafficking	Adhesion of granulocytes	RASGRP2	-1.3329	RAS, guanyl releasing protein 2
Immune cell trafficking	Adhesion of neutrophils	RASGRP2	-1.3329	RAS, guanyl releasing protein 2
Immune cell trafficking	Recruitment of phagocytes	RASGRP2	-1.3329	RAS, guanyl releasing protein 2
Immune cell trafficking	Recruitment of neutrophils	RASGRP2	-1.3329	RAS, guanyl releasing protein 2
Immune cell trafficking	Recruitment of leukocytes	RASGRP2	-1.3329	RAS, guanyl releasing protein 2
Immune cell trafficking	Adhesion of phagocytes	RASGRP2	-1.3329	RAS, guanyl releasing protein 2
Immune cell trafficking	Activation of leukocytes	SH2D1A	-1.4276	SH2 domain protein 1A
Immune cell trafficking	Activation of lymphocytes	SH2D1A	-1.4276	SH2 domain protein 1A
Immune cell trafficking	Cell movement of leukocytes	SH2D1A	-1.4276	SH2 domain protein 1A
Immune cell trafficking	Leukocyte migration	SH2D1A	-1.4276	SH2 domain protein 1A
Immune cell trafficking	Adhesion of immune cells	SH2D1A	-1.4276	SH2 domain protein 1A
Immune cell trafficking	Activation of natural killer cells	SH2D1A	-1.4276	SH2 domain protein 1A
Immune cell trafficking	Cell movement of lymphocytes	SH2D1A	-1.4276	SH2 domain protein 1A
Immune cell trafficking	Lymphocyte migration	SH2D1A	-1.4276	SH2 domain protein 1A
Immune cell trafficking	Cell movement of mononuclear leukocytes	SH2D1A	-1.4276	SH2 domain protein 1A
Immune cell trafficking	Cell movement of leukocytes	F2R	-1.1873	coagulation factor II (thrombin) receptor
Immune cell trafficking	Cell movement of myeloid cells	F2R	-1.1873	coagulation factor II (thrombin) receptor
Immune cell trafficking	Cell movement of granulocytes	F2R	-1.1873	coagulation factor II (thrombin) receptor
Immune cell trafficking	Adhesion of immune cells	F2R	-1.1873	coagulation factor II (thrombin) receptor
Immune cell trafficking	Infiltration of leukocytes	F2R	-1.1873	coagulation factor II (thrombin) receptor
Immune cell trafficking	Infiltration of myeloid cells	F2R	-1.1873	coagulation factor II (thrombin) receptor
Immune cell trafficking	Adhesion of phagocytes	F2R	-1.1873	coagulation factor II (thrombin) receptor
Immune cell trafficking	Infiltration of granulocytes	F2R	-1.1873	coagulation factor II (thrombin) receptor
Immune cell trafficking	Activation of leukocytes	NFKB1	-1.2669	nuclear factor of kappa light polypeptide gene enhancer in B-cells 1, p105
[truncated: 1,253 more rows]

## Sheet: Table_S5
Supplemental Table 5. Immunisation of mice with a combination of peptides containing T epitopes led to the differential expression of 37 genes (p <0.05; fold change +/- 2). Up-regulation is shown in red whilst down-regulation is shown in green
Ensembl ID	d.value	P value	q.value	ratio	Fold change	gen symbol	Description
ENSMUSG00000059108	7.36586	0.00242472	0.110677	7.63156	7.63156	Ifitm6	interferon induced transmembrane protein 6 Gene [Source:MGI Symbol;Acc:MGI:2686976]
ENSMUSG00000064246	7.20921	0.00270112	0.110677	7.44139	7.44139	Chi3l1	chitinase 3-like 1 Gene [Source:MGI Symbol;Acc:MGI:1340899]
ENSMUSG00000020125	7.05637	0.00290213	0.110677	6.72767	6.72767	Elane	elastase, neutrophil expressed Gene [Source:MGI Symbol;Acc:MGI:2679229]
ENSMUSG00000037095	8.05668	0.00166255	0.110677	6.60595	6.60595	Lrg1	leucine-rich alpha-2-glycoprotein 1 Gene [Source:MGI Symbol;Acc:MGI:1924155]
ENSMUSG00000031722	7.11468	0.00278487	0.110677	6.13333	6.13333	Hp	haptoglobin Gene [Source:MGI Symbol;Acc:MGI:96211]
ENSMUSG00000056054	8.12023	0.00162486	0.110677	5.93373	5.93373	S100a8	S100 calcium binding protein A8 (calgranulin A) Gene [Source:MGI Symbol;Acc:MGI:88244]
ENSMUSG00000024659	6.80125	0.00329997	0.110724	5.5097	5.5097	Anxa1	annexin A1 Gene [Source:MGI Symbol;Acc:MGI:96819]
ENSMUSG00000056071	7.28979	0.00255873	0.110677	5.28634	5.28634	S100a9	S100 calcium binding protein A9 (calgranulin B) Gene [Source:MGI Symbol;Acc:MGI:1338947]
ENSMUSG00000017737	6.92201	0.00307383	0.110724	4.5014	4.5014	Mmp9	matrix metallopeptidase 9 Gene [Source:MGI Symbol;Acc:MGI:97011]
ENSMUSG00000039109	6.72463	0.00345911	0.111641	4.47828	4.47828	F13a1	coagulation factor XIII, A1 subunit Gene [Source:MGI Symbol;Acc:MGI:1921395]
ENSMUSG00000030142	7.78309	0.00195151	0.110677	4.44557	4.44557	Clec4e	C-type lectin domain family 4, member e Gene [Source:MGI Symbol;Acc:MGI:1861232]
ENSMUSG00000075583	12.2179	0.000272206	0.110677	4.04269	4.04269	AC110211.1	Putative uncharacterized protein [Source:UniProtKB/TrEMBL;Acc:Q3U256]
ENSMUSG00000032739	8.66094	0.00126471	0.110677	3.95554	3.95554	Pram1	PML-RAR alpha-regulated adaptor molecule 1 Gene [Source:MGI Symbol;Acc:MGI:3576625]
ENSMUSG00000025701	7.04193	0.00291051	0.110677	3.44391	3.44391	Alox5	arachidonate 5-lipoxygenase Gene [Source:MGI Symbol;Acc:MGI:87999]
ENSMUSG00000026180	11.6753	0.00033921	0.110677	3.40178	3.40178	Cxcr2	chemokine (C-X-C motif) receptor 2 Gene [Source:MGI Symbol;Acc:MGI:105303]
ENSMUSG00000045551	10.2454	0.000594665	0.110677	3.24633	3.24633	Fpr1	formyl peptide receptor 1 Gene [Source:MGI Symbol;Acc:MGI:107443]
ENSMUSG00000049130	6.74279	0.00343398	0.111298	3.18922	3.18922	C5ar1	complement component 5a receptor 1 Gene [Source:MGI Symbol;Acc:MGI:88232]
ENSMUSG00000062593	8.69635	0.00124377	0.110677	3.16757	3.16757	Gp49a	glycoprotein 49 A Gene [Source:MGI Symbol;Acc:MGI:102702]
ENSMUSG00000027360	8.0311	0.0016793	0.110677	2.99543	2.99543	Hdc	histidine decarboxylase Gene [Source:MGI Symbol;Acc:MGI:96062]
ENSMUSG00000024164	7.70234	0.00203526	0.110677	2.94496	2.94496	C3	complement component 3 Gene [Source:MGI Symbol;Acc:MGI:88227]
ENSMUSG00000028410	-9.40249	0.000854307	0.110677	0.339683	2.94392	Dnaja1	DnaJ (Hsp40) homolog, subfamily A, member 1 Gene [Source:MGI Symbol;Acc:MGI:1270129]
ENSMUSG00000029657	-5.3293	0.00786465	0.115694	0.37855	2.64166	Hsph1	heat shock 105kDa/110kDa protein 1 Gene [Source:MGI Symbol;Acc:MGI:105053]
ENSMUSG00000042029	6.87692	0.00317434	0.110724	2.62908	2.62908	Ncapg2	non-SMC condensin II complex, subunit G2 Gene [Source:MGI Symbol;Acc:MGI:1923294]
ENSMUSG00000055782	7.80048	0.00193475	0.110677	2.5569	2.5569	Abcd2	ATP-binding cassette, sub-family D (ALD), member 2 Gene [Source:MGI Symbol;Acc:MGI:1349467]
ENSMUSG00000043740	6.87724	0.00317015	0.110724	2.46595	2.46595	B430306N03Rik	RIKEN cDNA B430306N03 gene Gene [Source:MGI Symbol;Acc:MGI:2443478]
ENSMUSG00000030144	8.74453	0.00118514	0.110677	2.43206	2.43206	Clec4d	C-type lectin domain family 4, member d Gene [Source:MGI Symbol;Acc:MGI:1298389]
ENSMUSG00000068747	7.07552	0.0028435	0.110677	2.42719	2.42719	Sort1	sortilin 1 Gene [Source:MGI Symbol;Acc:MGI:1338015]
ENSMUSG00000079514	-13.1492	0.000217765	0.110677	0.412283	2.42552	Slc5a3	solute carrier family 5 (inositol transporters), member 3 Gene [Source:MGI Symbol;Acc:MGI:1858226]
ENSMUSG00000025491	7.63412	0.00212739	0.110677	2.37543	2.37543	Ifitm1	interferon induced transmembrane protein 1 Gene [Source:MGI Symbol;Acc:MGI:1915963]
ENSMUSG00000070201	7.24542	0.00266343	0.110677	2.3217	2.3217	5S_rRNA	5S ribosomal RNA [Source:RFAM;Acc:RF00001]
ENSMUSG00000079889	6.82771	0.00325391	0.110724	2.31521	2.31521	RP23-309E11.2
ENSMUSG00000020288	-8.97578	0.00101344	0.110677	0.4342	2.30308	Ahsa2	AHA1, activator of heat shock protein ATPase homolog 2 (yeast) Gene [Source:MGI Symbol;Acc:MGI:1916133]
ENSMUSG00000044201	6.78494	0.00333766	0.110724	2.28746	2.28746	Cdc25c	cell division cycle 25 homolog C (S. pombe) Gene [Source:MGI Symbol;Acc:MGI:88350]
ENSMUSG00000005483	-5.56999	0.00675908	0.115227	0.441802	2.26346	Dnajb1	DnaJ (Hsp40) homolog, subfamily B, member 1 Gene [Source:MGI Symbol;Acc:MGI:1931874]
ENSMUSG00000030775	-6.51888	0.00386532	0.112194	0.442707	2.25883	Trat1	T cell receptor associated transmembrane adaptor 1 Gene [Source:MGI Symbol;Acc:MGI:1924897]
ENSMUSG00000056742	-8.37687	0.00146154	0.110677	0.442734	2.25869	AC124417.1	Putative uncharacterized protein [Source:UniProtKB/TrEMBL;Acc:Q8C3Z5]
ENSMUSG00000001774	-6.14182	0.00482013	0.112777	0.448986	2.22724	Chordc1	cysteine and histidine-rich domain (CHORD)-containing, zinc-binding protein 1 Gene [Source:MGI Symbol;Acc:MGI:1914167]
ENSMUSG00000030589	8.0038	0.00170024	0.110677	2.19893	2.19893	Rasgrp4	RAS guanyl releasing protein 4 Gene [Source:MGI Symbol;Acc:MGI:2386851]
ENSMUSG00000036768	7.88466	0.00184262	0.110677	2.17233	2.17233	Kif15	kinesin family member 15 Gene [Source:MGI Symbol;Acc:MGI:1098258]
ENSMUSG00000019916	-6.35143	0.00421709	0.112194	0.460616	2.171	P4ha1	procollagen-proline, 2-oxoglutarate 4-dioxygenase (proline 4-hydroxylase), alpha 1 polypeptide Gene [Source:MGI Symbol;Acc:MGI:97463]
ENSMUSG00000066682	9.28979	0.00086687	0.110677	2.15395	2.15395	Pilrb2	paired immunoglobin-like type 2 receptor beta 2 Gene [Source:MGI Symbol;Acc:MGI:2450535]
ENSMUSG00000020482	-5.92606	0.00550693	0.113281	0.477055	2.0962	Ccdc117	coiled-coil domain containing 117 Gene [Source:MGI Symbol;Acc:MGI:2144383]
ENSMUSG00000034361	7.76359	0.00197244	0.110677	2.07906	2.07906	Cpne2	copine II Gene [Source:MGI Symbol;Acc:MGI:2387578]
ENSMUSG00000037474	7.08811	0.00283513	0.110677	2.0578	2.0578	Dtl	denticleless homolog (Drosophila) Gene [Source:MGI Symbol;Acc:MGI:1924093]
ENSMUSG00000025492	9.63579	0.000778927	0.110677	2.03361	2.03361	Ifitm3	interferon induced transmembrane protein 3 Gene [Source:MGI Symbol;Acc:MGI:1913391]
ENSMUSG00000025161	7.25377	0.00264668	0.110677	2.01872	2.01872	Slc16a3	solute carrier family 16 (monocarboxylic acid transporters), member 3 Gene [Source:MGI Symbol;Acc:MGI:1933438]
ENSMUSG00000030283	-7.60999	0.00215252	0.110677	0.499925	2.0003	St8sia1	ST8 alpha-N-acetyl-neuraminide alpha-2,8-sialyltransferase 1 Gene [Source:MGI Symbol;Acc:MGI:106011]
